# Supplementary material for: Essential transcription factors for induced neuron differentiation
Source: Nat Commun. 2023 Dec 15;14:8362. doi: 10.1038/s41467-023-43602-7 (PMC10724217; doi:10.1038/s41467-023-43602-7)
Supplement: Supplementary file 3 — Supplementary Data 1 - 5 [file 41467_2023_43602_MOESM3_ESM.xlsx]

## Sheet: Supplementary Data 1
Supplementary Data 1: RNA- and ATAC-seq library descriptions and sequencing reads
Column A-D: descriptions for each sample
Column E: sequenced reads for the samples described in columns A–D.
Column F: mapped reads, or primary alignment reads, for the samples described in columns A–D.
Experiment	Name	Condition	Replicate	Sequenced	Mapped
RNA-seq	Wildtype ES-R1	hESC (pre-dox treatment)	replicate 1	8389636	5625097
RNA-seq	Wildtype ES-R2	hESC (pre-dox treatment)	replicate 2	7861728	5867606
RNA-seq	Wildtype ES-R3	hESC (pre-dox treatment)	replicate 3	8193903	5704710
RNA-seq	Wildtype ES-R4	hESC (pre-dox treatment)	replicate 4	10278302	7237994
RNA-seq	Wildtype ES-R5	hESC (pre-dox treatment)	replicate 5	9068995	6621604
RNA-seq	Wildtype ES-R6	hESC (pre-dox treatment)	replicate 6	10295966	8010292
RNA-seq	Wildtype ES-R7	hESC (pre-dox treatment)	replicate 7	7775055	5398943
RNA-seq	Wildtype ES-R8	hESC (pre-dox treatment)	replicate 8	10244819	7776305
RNA-seq	Wildtype 15H-R1	wild type hESCs 15 hour post dox treatment	replicate 1	8979579	6157027
RNA-seq	Wildtype 15H-R2	wild type hESCs 15 hour post dox treatment	replicate 2	10030662	7533802
RNA-seq	Wildtype 15H-R3	wild type hESCs 15 hour post dox treatment	replicate 3	8459794	5709784
RNA-seq	Wildtype 15H-R4	wild type hESCs 15 hour post dox treatment	replicate 4	9847128	6918040
RNA-seq	Wildtype 1D-R1	wild type hESCs 1 day post dox treatment	replicate 1	7553238	5066315
RNA-seq	Wildtype 1D-R2	wild type hESCs 1 day post dox treatment	replicate 2	12884149	7779676
RNA-seq	Wildtype 1D-R3	wild type hESCs 1 day post dox treatment	replicate 3	7665723	5014762
RNA-seq	Wildtype 1D-R4	wild type hESCs 1 day post dox treatment	replicate 4	11834691	7866352
RNA-seq	Wildtype 2D-R1	wild type hESCs 2 day post dox treatment	replicate 1	8132358	5723479
RNA-seq	Wildtype 2D-R2	wild type hESCs 2 day post dox treatment	replicate 2	8524946	6340591
RNA-seq	Wildtype 2D-R3	wild type hESCs 2 day post dox treatment	replicate 3	8296923	5691175
RNA-seq	Wildtype 2D-R4	wild type hESCs 2 day post dox treatment	replicate 4	11276232	8029185
RNA-seq	Wildtype 4D-R1	wild type hESCs 4 day post dox treatment	replicate 1	7722012	5327393
RNA-seq	Wildtype 4D-R2	wild type hESCs 4 day post dox treatment	replicate 2	2576710	1980278
RNA-seq	Wildtype 4D-R3	wild type hESCs 4 day post dox treatment	replicate 3	11376879	7052039
RNA-seq	Wildtype 4D-R4	wild type hESCs 4 day post dox treatment	replicate 4	11527405	7296073
RNA-seq	Wildtype 7D-R1	wild type hESCs 7 day post dox treatment	replicate 1	7097874	3702690
RNA-seq	Wildtype 7D-R2	wild type hESCs 7 day post dox treatment	replicate 2	8477857	4816273
RNA-seq	Wildtype 7D-R3	wild type hESCs 7 day post dox treatment	replicate 3	7327925	4173331
RNA-seq	Wildtype 7D-R4	wild type hESCs 7 day post dox treatment	replicate 4	11143121	6645127
RNA-seq	KD K108 ES-R1	ZBTB18 -/- KD line K108 pre dox treatment	replicate 1	7243079	5163810
RNA-seq	KD K108 ES-R2	ZBTB18 -/- KD line K108 pre dox treatment	replicate 2	6271747	4411297
RNA-seq	KD K108 ES-R3	ZBTB18 -/- KD line K108 pre dox treatment	replicate 3	6487837	5059043
RNA-seq	KD K108 ES-R4	ZBTB18 -/- KD line K108 pre dox treatment	replicate 4	10041854	7957506
RNA-seq	KD K108 4D-R1	ZBTB18 -/- KD line K108 4 day post dox treatment	replicate 1	9698544	6055433
RNA-seq	KD K108 4D-R2	ZBTB18 -/- KD line K108 4 day post dox treatment	replicate 2	12293462	6953777
RNA-seq	KD K108 4D-R3	ZBTB18 -/- KD line K108 4 day post dox treatment	replicate 3	4540513	2826607
RNA-seq	KD K108 4D-R4	ZBTB18 -/- KD line K108 4 day post dox treatment	replicate 4	7162386	5729117
RNA-seq	KD K112 ES-R1	ZBTB18 -/- KD line K112 pre dox treatment	replicate 1	9221893	6624411
RNA-seq	KD K112 ES-R2	ZBTB18 -/- KD line K112 pre dox treatment	replicate 2	11072457	8101648
RNA-seq	KD K112 ES-R3	ZBTB18 -/- KD line K112 pre dox treatment	replicate 3	9197964	6243150
RNA-seq	KD K112 ES-R4	ZBTB18 -/- KD line K112 pre dox treatment	replicate 4	19389112	12791272
RNA-seq	KD K112 4D-R1	ZBTB18 -/- KD line K112 4 day post dox treatment	replicate 1	7408825	4475065
RNA-seq	KD K112 4D-R2	ZBTB18 -/- KD line K112 4 day post dox treatment	replicate 2	11139959	5330218
RNA-seq	KD K112 4D-R3	ZBTB18 -/- KD line K112 4 day post dox treatment	replicate 3	8730021	5894307
RNA-seq	KD K112 4D-R4	ZBTB18 -/- KD line K112 4 day post dox treatment	replicate 4	10603993	8490823
ATAC-seq	ES-R1	hESC (pre-dox treatment)	replicate 1	59888540	47160567
ATAC-seq	ES-R2	hESC (pre-dox treatment)	replicate 2	53791264	42659978
ATAC-seq	1H-R1	hESC 1 hour post dox treatment	replicate 1	61414542	47790998
ATAC-seq	1H-R2	hESC 1 hour post dox treatment	replicate 2	58651844	45981815
ATAC-seq	4H-R1	hESC 4 hour post dox treatment	replicate 1	54478534	42795268
ATAC-seq	4H-R2	hESC 4 hour post dox treatment	replicate 2	79064076	61357612
ATAC-seq	15H-R1	hESC 15 hour post dox treatment	replicate 1	50592262	39407650
ATAC-seq	15H-R2	hESC 15 hour post dox treatment	replicate 2	54346242	43303214
ATAC-seq	1D-R1	hESC 1 day post dox treatment	replicate 1	110710086	86433463
ATAC-seq	1D-R2	hESC 1 day post dox treatment	replicate 2	74905594	58769639
ATAC-seq	5D-R1	hESC 5 day post dox treatment	replicate 1	57281292	45593714
ATAC-seq	5D-R2	hESC 5 day post dox treatment	replicate 2	51539826	41018709

## Sheet: Supplementary Data 2
Supplementary Data 2: Regulator and target genes
The regularor (column B) and target genes (column C) in the network diagrams of TF at different timepoints (column A) after NEUROG1/2 induction.
Time Point	Regulator	Target
12h	NEUROG1	CBFA2T2
12h	NEUROG1	EBF1
12h	NEUROG1	EBF2
12h	NEUROG1	FOXP2
12h	NEUROG1	NR5A2
12h	NEUROG1	SETBP1
12h	NEUROG1	ST18
12h	NEUROG1	TEAD1
12h	NEUROG1	ZEB2
12h	NEUROG2	BCL11A
12h	NEUROG2	CBFA2T2
12h	NEUROG2	CBFA2T3
12h	NEUROG2	CHD7
12h	NEUROG2	CREM
12h	NEUROG2	DACH2
12h	NEUROG2	E2F1
12h	NEUROG2	EBF1
12h	NEUROG2	EBF2
12h	NEUROG2	EBF3
12h	NEUROG2	EYA2
12h	NEUROG2	FOXP2
12h	NEUROG2	HES6
12h	NEUROG2	HEYL
12h	NEUROG2	HIVEP3
12h	NEUROG2	JUND
12h	NEUROG2	LZTS1
12h	NEUROG2	MAF
12h	NEUROG2	MED13
12h	NEUROG2	MSL3
12h	NEUROG2	MXI1
12h	NEUROG2	MYCN
12h	NEUROG2	NCOA6
12h	NEUROG2	NCOR2
12h	NEUROG2	NFATC4
12h	NEUROG2	NHLH1
12h	NEUROG2	NR5A2
12h	NEUROG2	OLIG3
12h	NEUROG2	PAX3
12h	NEUROG2	PBX1
12h	NEUROG2	PKNOX2
12h	NEUROG2	PNRC2
12h	NEUROG2	POU3F2
12h	NEUROG2	POU6F2
12h	NEUROG2	PRDM13
12h	NEUROG2	RCOR2
12h	NEUROG2	RUNX1T1
12h	NEUROG2	SETBP1
12h	NEUROG2	SIM1
12h	NEUROG2	ST18
12h	NEUROG2	TBC1D2B
12h	NEUROG2	TEAD1
12h	NEUROG2	TP53BP1
12h	NEUROG2	TRERF1
12h	NEUROG2	ZBTB18
12h	NEUROG2	ZEB2
12h	NEUROG2	ZNF219
12h	NEUROG2	ZSCAN2
1D	CREM	BACH2
1D	CREM	EBF1
1D	CREM	HES4
1D	CREM	TLE5
1D	CREM	CUX1
1D	CREM	LZTS1
1D	CREM	MAF
1D	CREM	ZNF184
1D	CREM	TLE2
1D	CREM	NCOR2
1D	CREM	NKX6-1
1D	CREM	MEIS1
1D	CREM	FOXP2
1D	CREM	FOXD3
1D	CREM	HABP4
1D	CREM	RAI1
1D	CREM	HIVEP3
1D	CREM	ISL2
1D	CREM	CHD7
1D	CREM	ZNF337
1D	CREM	SETBP1
1D	CREM	CBFA2T3
1D	CREM	VAX2
1D	CREM	POU2F2
1D	CREM	EBF3
1D	CREM	ELL2
1D	CREM	RARA
1D	CREM	PHF13
1D	CREM	ZHX3
1D	CREM	ZNF121
1D	CREM	MAZ
1D	CREM	ZNRD1
1D	CREM	PKNOX2
1D	CREM	AGAP3
1D	CREM	NOTCH4
1D	CREM	TP53BP1
1D	E2F1	E2F1
1D	E2F1	RAI1
1D	E2F1	PRDM8
1D	E2F1	TLE2
1D	E2F1	LIN28A
1D	E2F1	EBF3
1D	E2F1	MYCN
1D	E2F1	OLIG2
1D	E2F1	TLX2
1D	E2F1	MSC
1D	E2F1	RBL1
1D	E2F1	KAT7
1D	E2F1	TSC22D3
1D	E2F1	ZFHX3
1D	E2F1	MAZ
1D	EBF1	HIVEP3
1D	EBF1	GLIS2
1D	EBF1	CBFA2T3
1D	EBF1	PHF13
1D	EBF1	LMO1
1D	EBF1	ISL1
1D	EBF1	CHD7
1D	EBF1	PHF21B
1D	EBF1	BCL11A
1D	EBF1	FHL2
1D	EBF1	FOXP2
1D	EBF1	GATA6
1D	EBF1	LIN28A
1D	EBF1	IFI16
1D	EBF1	RCOR2
1D	EBF1	RAI1
1D	EBF1	HOMEZ
1D	EBF1	SMARCA2
1D	EBF1	MTA3
1D	EBF1	LZTS1
1D	EBF1	KLF13
1D	EBF1	PDLIM4
1D	EBF1	CUX1
1D	EBF1	MYBBP1A
1D	EBF1	MYCL
1D	EBF1	RARA
1D	EBF1	SIM1
1D	EBF1	NKX6-1
1D	EBF1	ISL2
1D	EBF1	SETBP1
1D	EBF1	MEIS1
1D	EBF1	AGAP3
1D	EBF1	BACH2
1D	EBF1	MAZ
1D	EBF1	ZNF75D
1D	EBF1	MYCN
1D	EBF1	DACH1
1D	EBF1	ZNF581
1D	EBF1	EBF1
1D	EBF1	EBF2
1D	EBF1	MAF1
1D	EBF1	SERTAD2
1D	EBF1	PBX1
1D	EBF1	ETV5
1D	EBF1	EYA2
1D	EBF1	PRDM8
1D	EBF1	FOXA3
1D	EBF1	TCF12
1D	EBF1	NR5A2
1D	EBF1	NCOR2
1D	EBF1	TFE3
1D	EBF1	NOTCH4
1D	EBF1	ZFHX3
1D	EBF1	POU6F2
1D	EBF1	SOX12
1D	EBF1	PAX3
1D	EBF1	E2F1
1D	EBF1	SOX13
1D	EBF1	SRCAP
1D	EBF1	ST18
1D	EBF1	ERCC2
1D	EBF1	TLE2
1D	EBF1	TLE5
1D	EBF1	PKNOX2
1D	EBF1	ZNF337
1D	EBF1	ETV4
1D	EBF1	PBXIP1
1D	EBF1	EBF3
1D	EBF1	NRL
1D	EBF1	TEAD4
1D	EBF1	ZSCAN10
1D	EBF1	AFF3
1D	EBF1	PRDM2
1D	EBF1	ONECUT2
1D	EBF1	VAX2
1D	EBF1	PRDM13
1D	EBF1	ZEB2
1D	EBF1	ZNF160
1D	EBF1	ZNRD1
1D	EBF1	TCF7L1
1D	EBF1	TOB1
1D	EBF1	ZNF121
1D	EBF1	POU2F2
1D	EBF1	POU3F2
1D	EBF1	TSC22D3
1D	EBF1	TLX2
1D	EBF3	ZNF197
1D	EBF3	NOTCH4
1D	EBF3	ZEB2
1D	EBF3	TFE3
1D	EBF3	ZFHX3
1D	EBF3	ZNF160
1D	EBF3	ETV4
1D	EBF3	TSHZ1
1D	EBF3	TULP3
1D	EBF3	ESRRA
1D	EBF3	TEAD4
1D	EBF3	NFE2L3
1D	EBF3	NKX6-1
1D	EBF3	PBXIP1
1D	EBF3	PDLIM1
1D	EBF3	ONECUT2
1D	EBF3	PBX1
1D	EBF3	EBF2
1D	EBF3	EBF3
1D	EBF3	ERCC2
1D	EBF3	PHF13
1D	EBF3	ETV5
1D	EBF3	NR5A2
1D	EBF3	ZNF121
1D	EBF3	POU3F2
1D	EBF3	RCOR2
1D	EBF3	RUNX1T1
1D	EBF3	SCMH1
1D	EBF3	RARA
1D	EBF3	SETBP1
1D	EBF3	SOX12
1D	EBF3	SOX13
1D	EBF3	SRCAP
1D	EBF3	ST18
1D	EBF3	TBPL1
1D	EBF3	TCF4
1D	EBF3	RAI1
1D	EBF3	LMO1
1D	EBF3	LZTS1
1D	EBF3	TLE2
1D	EBF3	TLE5
1D	EBF3	SERTAD2
1D	EBF3	TSC22D3
1D	EBF3	MTA3
1D	EBF3	MYCL
1D	EBF3	VAX2
1D	EBF3	ZEB1
1D	EBF3	NEUROD2
1D	EBF3	POU6F2
1D	EBF3	PRDM13
1D	EBF3	NRL
1D	EBF3	AFF3
1D	EBF3	AGAP3
1D	EBF3	CBFA2T3
1D	EBF3	ZNF337
1D	EBF3	PDLIM4
1D	EBF3	ZNF581
1D	EBF3	PHF21B
1D	EBF3	PKNOX2
1D	EBF3	POU2F2
1D	EBF3	ZSCAN10
1D	EBF3	JMY
1D	EBF3	KLF13
1D	EBF3	EYA2
1D	EBF3	FHL2
1D	EBF3	FOXP2
1D	EBF3	GATA6
1D	EBF3	GLIS2
1D	EBF3	HIVEP3
1D	EBF3	HOMEZ
1D	EBF3	SIM1
1D	EBF3	IFI16
1D	EBF3	ISL1
1D	EBF3	ISL2
1D	EBF3	NCOR2
1D	EBF3	CUX1
1D	EBF3	TCF7L1
1D	EBF3	PRDM8
1D	EBF3	MEIS1
1D	EBF3	CREB3
1D	EBF3	MAZ
1D	EBF3	TLX2
1D	EBF3	MYCN
1D	EBF3	ZNRD1
1D	EBF3	EBF1
1D	EBF3	ZNF75D
1D	EBF3	LIN28A
1D	EBF3	ID4
1D	EBF3	CHD7
1D	EBF3	ZNF491
1D	FOXP2	SETBP1
1D	FOXP2	BACH2
1D	FOXP2	RXRG
1D	FOXP2	SERTAD2
1D	FOXP2	ZNF75D
1D	FOXP2	ZSCAN10
1D	FOXP2	SIM1
1D	FOXP2	ZNF337
1D	FOXP2	PRDM8
1D	FOXP2	ST18
1D	FOXP2	AGAP3
1D	FOXP2	AFF3
1D	FOXP2	POU6F2
1D	FOXP2	RUNX1T1
1D	FOXP2	SOX13
1D	FOXP2	SOX2
1D	FOXP2	TRIP4
1D	FOXP2	TCF4
1D	FOXP2	TCF7L1
1D	FOXP2	TLE2
1D	FOXP2	CUX1
1D	FOXP2	SIX4
1D	FOXP2	SOX12
1D	FOXP2	CHD7
1D	FOXP2	TBC1D2B
1D	FOXP2	TCF12
1D	FOXP2	KAT7
1D	FOXP2	MAZ
1D	FOXP2	MEIS1
1D	FOXP2	MYCL
1D	FOXP2	BCL11A
1D	FOXP2	NR5A2
1D	FOXP2	TULP3
1D	FOXP2	NRL
1D	FOXP2	DENND4A
1D	FOXP2	EBF1
1D	FOXP2	PDLIM1
1D	FOXP2	PKNOX2
1D	FOXP2	POU2F2
1D	FOXP2	EBF3
1D	FOXP2	ETV5
1D	FOXP2	RFX3
1D	FOXP2	HIC2
1D	FOXP2	HIVEP3
1D	FOXP2	CBFA2T3
1D	FOXP2	NEUROG1
1D	FOXP2	VAX2
1D	FOXP2	DACH1
1D	FOXP2	PAX3
1D	FOXP2	PBX1
1D	FOXP2	ZHX3
1D	FOXP2	EBF2
1D	FOXP2	ZNF160
1D	FOXP2	JMY
1D	FOXP2	FOXP2
1D	FOXP2	ZFHX3
1D	FOXP2	ZIC2
1D	FOXP2	NCOR2
1D	FOXP2	TSC22D3
1D	FOXP2	MAF
1D	FOXP2	HOXB2
1D	FOXP2	ZEB1
1D	FOXP2	ZEB2
1D	FOXP2	JADE1
1D	FOXP2	INSM1
1D	FOXP2	ISL1
1D	FOXP2	IFI16
1D	HES6	ZHX3
1D	HES6	PDLIM1
1D	HES6	EBF3
1D	HES6	RARA
1D	HES6	ZNF75D
1D	HES6	PHF13
1D	HES6	MEIS1
1D	HES6	RBL1
1D	HES6	DENND4A
1D	HES6	PHF21B
1D	HES6	ZFHX3
1D	HES6	ZBTB10
1D	HES6	NCOR2
1D	HES6	CREB3
1D	HES6	CBFA2T3
1D	HES6	BCL11A
1D	HES6	RUNX1T1
1D	HES6	EYA2
1D	HES6	HES1
1D	HES6	JMY
1D	HES6	TULP3
1D	HES6	ST18
1D	HES6	TEAD4
1D	HES6	NFE2L3
1D	HES6	MEIS3
1D	HES6	JADE1
1D	HES6	RCOR2
1D	HES6	TCF7L1
1D	HES6	LZTS1
1D	HES6	SCMH1
1D	HES6	HIVEP3
1D	MAF	EBF1
1D	MAF	ID4
1D	MAF	RFX3
1D	MAF	PRDM13
1D	MAF	SOX13
1D	MAF	RUNX1T1
1D	MAF	SETBP1
1D	MAF	TLX3
1D	MAF	EBF3
1D	MAF	ISL1
1D	MAF	PRDM2
1D	MAF	HOMEZ
1D	MAF	BACH2
1D	MAF	PHOX2B
1D	MAF	FOXP2
1D	MAF	CHD7
1D	MAF	PKNOX2
1D	MAF	AGAP3
1D	MAF	JMY
1D	MAF	CBFA2T3
1D	MAF	TBC1D2B
1D	MAF	TLX2
1D	MAF	ZEB2
1D	MAF	NCOR2
1D	MAF	PHF21B
1D	MAF	LMO1
1D	MAF	TFE3
1D	NEUROG1	AFF3
1D	NEUROG1	ST18
1D	NEUROG1	TCF4
1D	NEUROG1	ZEB2
1D	NEUROG1	ZFHX3
1D	NEUROG1	NCOR2
1D	NEUROG1	NEUROD2
1D	NEUROG1	NR5A2
1D	NEUROG1	NRL
1D	NEUROG1	PAX3
1D	NEUROG1	PBX1
1D	NEUROG1	PKNOX2
1D	NEUROG1	BACH2
1D	NEUROG1	CBFA2T2
1D	NEUROG1	EBF1
1D	NEUROG1	EBF2
1D	NEUROG1	EBF3
1D	NEUROG1	FOXP2
1D	NEUROG1	SETBP1
1D	NEUROG1	SIM1
1D	NEUROG1	RUNX1T1
1D	NEUROG2	ZHX3
1D	NEUROG2	ZEB2
1D	NEUROG2	ZFHX3
1D	NEUROG2	ZSCAN2
1D	NEUROG2	ZNF138
1D	NEUROG2	ZNF160
1D	NEUROG2	ZNF337
1D	NEUROG2	VAX2
1D	NEUROG2	ZBTB10
1D	NEUROG2	ZBTB18
1D	NEUROG2	ZEB1
1D	NEUROG2	AFF3
1D	NEUROG2	AGAP3
1D	NEUROG2	BACH2
1D	NEUROG2	BCL11A
1D	NEUROG2	BTG2
1D	NEUROG2	CBFA2T2
1D	NEUROG2	CBFA2T3
1D	NEUROG2	CHD7
1D	NEUROG2	COIL
1D	NEUROG2	CUX1
1D	NEUROG2	DACH1
1D	NEUROG2	E2F1
1D	NEUROG2	EBF1
1D	NEUROG2	EBF2
1D	NEUROG2	EBF3
1D	NEUROG2	ELL2
1D	NEUROG2	EYA2
1D	NEUROG2	FHL2
1D	NEUROG2	FOXN2
1D	NEUROG2	FOXP2
1D	NEUROG2	GATA6
1D	NEUROG2	GLIS2
1D	NEUROG2	HES6
1D	NEUROG2	HIC2
1D	NEUROG2	HIVEP3
1D	NEUROG2	HOMEZ
1D	NEUROG2	HOXB2
1D	NEUROG2	IFI16
1D	NEUROG2	ISL2
1D	NEUROG2	LMO1
1D	NEUROG2	LZTS1
1D	NEUROG2	MAF
1D	NEUROG2	MAZ
1D	NEUROG2	MSC
1D	NEUROG2	MTA3
1D	NEUROG2	MYCN
1D	NEUROG2	NCOR2
1D	NEUROG2	NEUROD2
1D	NEUROG2	NHLH1
1D	NEUROG2	NHLH2
1D	NEUROG2	NKX6-1
1D	NEUROG2	NR5A2
1D	NEUROG2	NRL
1D	NEUROG2	OLIG3
1D	NEUROG2	ONECUT2
1D	NEUROG2	PAX3
1D	NEUROG2	PBX1
1D	NEUROG2	PDLIM1
1D	NEUROG2	PDLIM4
1D	NEUROG2	PHF21B
1D	NEUROG2	PKNOX2
1D	NEUROG2	POU2F2
1D	NEUROG2	POU3F2
1D	NEUROG2	POU6F2
1D	NEUROG2	PRDM13
1D	NEUROG2	PRDM2
1D	NEUROG2	PRDM8
1D	NEUROG2	RAI1
1D	NEUROG2	RARA
1D	NEUROG2	RCOR2
1D	NEUROG2	RUNX1T1
1D	NEUROG2	SCMH1
1D	NEUROG2	SETBP1
1D	NEUROG2	SIM1
1D	NEUROG2	SIX4
1D	NEUROG2	SOX13
1D	NEUROG2	ST18
1D	NEUROG2	TBC1D2B
1D	NEUROG2	TCF12
1D	NEUROG2	TCF15
1D	NEUROG2	TCF4
1D	NEUROG2	TCF7L1
1D	NEUROG2	TEAD4
1D	NEUROG2	TLE5
1D	NEUROG2	TP53BP1
1D	NEUROG2	TRIP4
1D	NEUROG2	TSHZ1
1D	NFATC4	CBFA2T2
1D	NFATC4	KLF13
1D	NFATC4	MAF
1D	NFATC4	HIVEP3
1D	NFATC4	TP53BP1
1D	NFATC4	TLX3
1D	NFATC4	POU6F2
1D	NFATC4	CHD7
1D	NFATC4	LMO1
1D	NFATC4	LZTS1
1D	NFATC4	TLE2
1D	NFATC4	MEIS1
1D	NFATC4	MYCN
1D	NFATC4	KAT7
1D	NFATC4	CUX1
1D	NFATC4	PHF21B
1D	NFATC4	JADE1
1D	NFATC4	EBF2
1D	NFATC4	ETV4
1D	NFATC4	DACH1
1D	NFATC4	EBF1
1D	NFATC4	BCL11A
1D	NFATC4	PHOX2B
1D	NFATC4	GLIS2
1D	NFATC4	BACH2
1D	NFATC4	VAX2
1D	NFATC4	RUNX1T1
1D	NFATC4	PKNOX2
1D	NFATC4	POU2F2
1D	NFATC4	NOTCH4
1D	NFATC4	NRL
1D	NFATC4	SERTAD2
1D	NFATC4	PBXIP1
1D	NFATC4	TCF12
1D	NFATC4	AFF3
1D	NFATC4	ZBTB10
1D	NFATC4	ZEB2
1D	NFATC4	NCOR2
1D	NFATC4	SIX4
1D	NFATC4	SOX2
1D	NFATC4	PBX1
1D	NFATC4	ST18
1D	NFATC4	GATA6
1D	NFATC4	ETV5
1D	NFATC4	SIM1
1D	NFATC4	EYA2
1D	NFATC4	ZFHX3
1D	NFATC4	FOXN2
1D	NFATC4	SETBP1
1D	NFATC4	FOXP2
1D	NHLH1	EBF2
1D	NHLH1	ZEB1
1D	NHLH1	EBF1
1D	NHLH1	E2F1
1D	NHLH1	ELL2
1D	NHLH1	DACH1
1D	NHLH1	DENND4A
1D	NHLH1	EYA2
1D	NHLH1	PRDM2
1D	NHLH1	PRDM8
1D	NHLH1	ETV5
1D	NHLH1	ZDHHC2
1D	NHLH1	NCOR2
1D	NHLH1	CUX1
1D	NHLH1	HES6
1D	NHLH1	RAI1
1D	NHLH1	RARA
1D	NHLH1	ZFHX3
1D	NHLH1	IRX2
1D	NHLH1	FOXP2
1D	NHLH1	GATA6
1D	NHLH1	RBL1
1D	NHLH1	HES1
1D	NHLH1	CBFA2T3
1D	NHLH1	CHD7
1D	NHLH1	PKNOX2
1D	NHLH1	POU2F2
1D	NHLH1	POU6F2
1D	NHLH1	PRDM13
1D	NHLH1	TCF12
1D	NHLH1	TCF4
1D	NHLH1	FOXN2
1D	NHLH1	TFE3
1D	NHLH1	TLE5
1D	NHLH1	HABP4
1D	NHLH1	SIM1
1D	NHLH1	SLC2A4RG
1D	NHLH1	SNAI1
1D	NHLH1	HIVEP3
1D	NHLH1	HOXB2
1D	NHLH1	ID4
1D	NHLH1	TBC1D2B
1D	NHLH1	NKX6-1
1D	NHLH1	NOTCH3
1D	NHLH1	NR5A2
1D	NHLH1	SCMH1
1D	NHLH1	SETBP1
1D	NHLH1	SHOX2
1D	NHLH1	TSC22D3
1D	NHLH1	VAX2
1D	NHLH1	ZBTB18
1D	NHLH1	LZTS1
1D	NHLH1	MAF
1D	NHLH1	NFE2L3
1D	NHLH1	NHLH2
1D	NHLH1	JADE1
1D	NHLH1	JMY
1D	NHLH1	ZHX3
1D	NHLH1	NRL
1D	NHLH1	PDLIM4
1D	NHLH1	PHOX2B
1D	NHLH1	AFF3
1D	NHLH1	AGAP3
1D	NHLH1	ST18
1D	NHLH1	TEAD4
1D	NHLH1	SOX12
1D	NHLH1	SOX13
1D	NHLH1	TCF7L1
1D	NHLH1	KLF13
1D	NHLH1	ONECUT2
1D	NHLH1	PAWR
1D	NHLH1	PBX1
1D	NHLH1	MAF1
1D	NHLH1	LIN28A
1D	NHLH1	LMO1
1D	NHLH1	ZNF491
1D	NHLH1	ZNF75D
1D	NHLH1	ISL1
1D	NHLH1	PDLIM1
1D	OLIG3	HIVEP3
1D	OLIG3	BACH2
1D	OLIG3	NEUROD2
1D	OLIG3	NR5A2
1D	OLIG3	ZFHX3
1D	OLIG3	EBF1
1D	OLIG3	ZEB2
1D	OLIG3	SETBP1
1D	OLIG3	PBX1
1D	OLIG3	PKNOX2
1D	OLIG3	TCF4
1D	OLIG3	ST18
1D	OLIG3	AFF3
1D	OLIG3	SIM1
1D	OLIG3	DACH1
1D	OLIG3	NRL
1D	OLIG3	PAX3
1D	OLIG3	RUNX1T1
1D	OLIG3	SMARCA2
1D	PAX3	SETBP1
1D	PAX3	SHOX2
1D	PAX3	HES6
1D	PAX3	CUX1
1D	PAX3	EBF1
1D	PAX3	NRL
1D	PAX3	PBX1
1D	PAX3	FXR2
1D	PAX3	SERTAD2
1D	PAX3	POU6F2
1D	PAX3	RUNX1T1
1D	PAX3	ZHX3
1D	PAX3	ZNF138
1D	PAX3	ZNRD1
1D	PAX3	BACH2
1D	PAX3	SOX2
1D	PAX3	TBC1D2B
1D	PAX3	TBPL1
1D	PAX3	TCF15
1D	PAX3	TCF4
1D	PAX3	PDLIM1
1D	PAX3	PKNOX2
1D	PAX3	TP53BP1
1D	PAX3	ZFHX3
1D	PAX3	AFF3
1D	PAX3	KAT7
1D	PAX3	LMO1
1D	PAX3	SMARCA2
1D	PAX3	ELL2
1D	PAX3	MTA3
1D	PAX3	NCOR2
1D	PAX3	EBF2
1D	PAX3	VAX2
1D	PAX3	FOXP2
1D	PAX3	TCF7L1
1D	PAX3	MAZ
1D	PAX3	MEIS1
1D	PAX3	NKX6-1
1D	PKNOX2	HIVEP3
1D	PKNOX2	SERTAD2
1D	PKNOX2	SETBP1
1D	PKNOX2	PKNOX2
1D	PKNOX2	EBF2
1D	PKNOX2	EBF3
1D	PKNOX2	RFX3
1D	PKNOX2	NEUROD2
1D	PKNOX2	NRL
1D	PKNOX2	FOXP2
1D	PKNOX2	HES6
1D	PKNOX2	PHF21B
1D	PKNOX2	AFF3
1D	PKNOX2	AGAP3
1D	PKNOX2	BACH2
1D	PKNOX2	CBFA2T2
1D	PKNOX2	SHOX2
1D	PKNOX2	SLC2A4RG
1D	PKNOX2	SMARCA2
1D	PKNOX2	SNAI2
1D	PKNOX2	SOX2
1D	PKNOX2	ST18
1D	PKNOX2	PAX3
1D	PKNOX2	PBXIP1
1D	PKNOX2	TBPL1
1D	PKNOX2	TCF4
1D	PKNOX2	TCF7L1
1D	PKNOX2	TSC22D3
1D	PKNOX2	KLF13
1D	PKNOX2	CHD7
1D	PKNOX2	DACH1
1D	PKNOX2	EBF1
1D	PKNOX2	ZSCAN10
1D	PKNOX2	ETV4
1D	PKNOX2	EYA2
1D	PKNOX2	FOXN2
1D	PKNOX2	TBC1D2B
1D	PKNOX2	VAX2
1D	PKNOX2	LMO1
1D	PKNOX2	LZTS1
1D	PKNOX2	MTA3
1D	PKNOX2	MYCL
1D	PKNOX2	NCOR2
1D	PKNOX2	ZFHX3
1D	PKNOX2	ZHX3
1D	PKNOX2	ZNF491
1D	PKNOX2	ZNF75D
1D	POU3F2	HSF2
1D	POU3F2	IFI16
1D	POU3F2	RFX3
1D	POU3F2	RUNX1T1
1D	POU3F2	TCF7L1
1D	POU3F2	TP53BP1
1D	POU3F2	RAI1
1D	POU3F2	RARA
1D	POU3F2	CBFA2T2
1D	POU3F2	CHD7
1D	POU3F2	CREB3
1D	POU3F2	IRX2
1D	POU3F2	LZTS1
1D	POU3F2	MAF
1D	POU3F2	MYCL
1D	POU3F2	TSC22D3
1D	POU3F2	TSHZ1
1D	POU3F2	VAX2
1D	POU3F2	ZBTB10
1D	POU3F2	ZEB1
1D	POU3F2	ZEB2
1D	POU3F2	ZFHX3
1D	POU3F2	ISL1
1D	POU3F2	KLF13
1D	POU3F2	LMO1
1D	POU3F2	PKNOX2
1D	POU3F2	POU2F2
1D	POU3F2	POU6F2
1D	POU3F2	PRDM8
1D	POU3F2	AFF3
1D	POU3F2	AGAP3
1D	POU3F2	BACH2
1D	POU3F2	HIC2
1D	POU3F2	HIVEP3
1D	POU3F2	CUX1
1D	POU3F2	DACH1
1D	POU3F2	E2F1
1D	POU3F2	EBF1
1D	POU3F2	EBF2
1D	POU3F2	EBF3
1D	POU3F2	ESRRA
1D	POU3F2	ETV5
1D	POU3F2	EYA2
1D	POU3F2	FOXP2
1D	POU3F2	HES6
1D	POU3F2	NEUROG2
1D	POU3F2	NKX6-1
1D	POU3F2	NR5A2
1D	POU3F2	ONECUT2
1D	POU3F2	PAX3
1D	POU3F2	ZNF138
1D	POU3F2	ZNF160
1D	POU3F2	ZNF197
1D	POU3F2	ZNF75D
1D	POU3F2	ZNRD1
1D	POU3F2	MYCN
1D	POU3F2	NCOR2
1D	POU3F2	NEUROG1
1D	POU3F2	RXRG
1D	POU3F2	PBX1
1D	POU3F2	PHOX2B
1D	POU3F2	RUVBL2
1D	POU3F2	ST18
1D	POU3F2	TCF12
1D	POU3F2	TCF4
1D	POU3F2	SMARCA2
1D	POU3F2	SETBP1
1D	POU3F2	SIM1
1D	POU6F2	ZEB2
1D	POU6F2	ZFHX3
1D	POU6F2	TLE2
1D	POU6F2	VAX2
1D	POU6F2	LIN28A
1D	POU6F2	TCF7L1
1D	POU6F2	MEIS1
1D	POU6F2	MTA3
1D	POU6F2	AFF3
1D	POU6F2	BACH2
1D	POU6F2	ST18
1D	POU6F2	TBC1D2B
1D	POU6F2	TBPL1
1D	POU6F2	TCF12
1D	POU6F2	FOXP2
1D	POU6F2	GLIS2
1D	POU6F2	HIVEP3
1D	POU6F2	HOMEZ
1D	POU6F2	IRX2
1D	POU6F2	ISL1
1D	POU6F2	JADE1
1D	POU6F2	SHOX2
1D	POU6F2	MYBBP1A
1D	POU6F2	NCOR2
1D	POU6F2	NEUROG2
1D	POU6F2	PAX3
1D	POU6F2	PBX1
1D	POU6F2	PKNOX2
1D	POU6F2	POU6F2
1D	POU6F2	PRDM13
1D	POU6F2	PRDM2
1D	POU6F2	RAI1
1D	POU6F2	RFX3
1D	POU6F2	SETBP1
1D	POU6F2	CHD7
1D	POU6F2	SIM1
1D	POU6F2	SMARCA2
1D	POU6F2	E2F1
1D	POU6F2	EBF1
1D	POU6F2	EBF3
1D	POU6F2	ETV4
1D	POU6F2	DACH1
1D	POU6F2	CBFA2T2
1D	POU6F2	CUX1
1D	TEAD1	TP53BP1
1D	TEAD1	ZEB2
1D	TEAD1	TSC22D3
1D	TEAD1	ETV4
1D	TEAD1	RXRG
1D	TEAD1	ZFHX3
1D	TEAD1	RAI1
1D	TEAD1	VAX2
1D	TEAD1	ZSCAN10
1D	TEAD1	POU6F2
1D	TEAD1	SETBP1
1D	TEAD1	ZNF75D
1D	TEAD1	EYA2
1D	TEAD1	AFF3
1D	TEAD1	FHL2
1D	TEAD1	EBF1
1D	TEAD1	FOXN2
1D	TEAD1	ZEB1
1D	TEAD1	HIVEP3
1D	TEAD1	TOB1
1D	TEAD1	ZNF138
1D	TEAD1	ZNF491
1D	TEAD1	KLF13
1D	TEAD1	ID4
1D	TEAD1	LMO1
1D	TEAD1	EBF2
1D	TEAD1	TCF7L1
1D	TEAD1	MEIS1
1D	TEAD1	MYCN
1D	TEAD1	NCOR2
1D	TEAD1	HIC2
1D	TEAD1	RUNX1T1
1D	TEAD1	NR5A2
1D	TEAD1	IFI16
1D	TEAD1	IRX2
1D	TEAD1	SNAPC2
1D	TEAD1	DACH1
1D	TEAD1	PAX3
1D	TEAD1	LZTS1
1D	TEAD1	MAF
1D	TEAD1	PKNOX2
1D	TEAD1	POU2F2
1D	TEAD1	TLE5
1D	TEAD1	RARA
1D	TEAD1	FOXP2
1D	TEAD1	GLIS2
1D	TEAD1	AGAP3
1D	TEAD1	SIX4
1D	TEAD1	JADE1
1D	TEAD1	CHD7
1D	TEAD1	SOX13
1D	TEAD1	TBPL1
1D	TEAD1	TCF12
1D	TEAD1	PBX1
1D	TEAD1	TEAD4
1D	TEAD1	PDLIM1
1D	TEAD1	CUX1
1D	TEAD1	NKX6-1
1D	TEAD1	CBFA2T3
1D	TEAD1	PAWR
1D	TEAD1	SMARCA2
1D	TEAD1	CBFA2T2
1D	TEAD1	PHF21B
1D	ZBTB18	ZNF197
1D	ZBTB18	ZIC2
1D	ZBTB18	ZNF138
1D	ZBTB18	SETBP1
1D	ZBTB18	ZNF581
1D	ZBTB18	ZNF75D
1D	ZBTB18	ZBTB18
1D	ZBTB18	ZDHHC2
1D	ZBTB18	ZEB2
1D	ZBTB18	ZFHX3
1D	ZBTB18	PKNOX2
1D	ZBTB18	POU6F2
1D	ZBTB18	RAI1
1D	ZBTB18	RARA
1D	ZBTB18	RCOR2
1D	ZBTB18	RUNX1T1
1D	ZBTB18	SCMH1
1D	ZBTB18	AFF3
1D	ZBTB18	AGAP3
1D	ZBTB18	BACH2
1D	ZBTB18	BCL11A
1D	ZBTB18	CBFA2T2
1D	ZBTB18	CBFA2T3
1D	ZBTB18	CUX1
1D	ZBTB18	DACH1
1D	ZBTB18	EBF1
1D	ZBTB18	EBF3
1D	ZBTB18	EYA2
1D	ZBTB18	FOXN2
1D	ZBTB18	FOXP2
1D	ZBTB18	HIC2
1D	ZBTB18	HIVEP3
1D	ZBTB18	ISL1
1D	ZBTB18	KLF13
1D	ZBTB18	LMO1
1D	ZBTB18	MEIS1
1D	ZBTB18	MEIS3
1D	ZBTB18	MTA3
1D	ZBTB18	MYCL
1D	ZBTB18	MYCN
1D	ZBTB18	NCOR2
1D	ZBTB18	NHLH2
1D	ZBTB18	NKX6-1
1D	ZBTB18	NR5A2
1D	ZBTB18	NRL
1D	ZBTB18	OLIG3
1D	ZBTB18	PAX3
1D	ZBTB18	PBX1
1D	ZBTB18	PDLIM1
1D	ZBTB18	PDLIM4
1D	ZBTB18	PHOX2B
1D	ZBTB18	SNAI2
1D	ZBTB18	SOX12
1D	ZBTB18	SOX13
1D	ZBTB18	TBC1D2B
1D	ZBTB18	TCF12
1D	ZBTB18	TCF15
1D	ZBTB18	TCF4
1D	ZBTB18	TCF7L1
1D	ZBTB18	TSC22D3
1D	ZBTB18	ZBTB10
1D	ZBTB18	SHOX2
1D	ZBTB18	SIM1
4D	BACH2	RNF19A
4D	BACH2	RBFOX2
4D	BACH2	E2F1
4D	BACH2	ERCC2
4D	BACH2	DACH2
4D	BACH2	XRCC6
4D	BACH2	ETV5
4D	BACH2	PA2G4
4D	BACH2	NOCT
4D	BACH2	NCOA6
4D	BACH2	ENO1
4D	BACH2	SALL4
4D	BACH2	ISL2
4D	BACH2	PARN
4D	BACH2	NEUROG2
4D	BACH2	NAA15
4D	BACH2	PHTF1
4D	BACH2	NFIA
4D	BACH2	OLIG3
4D	BACH2	RORA
4D	BACH2	ID1
4D	BACH2	TSC22D3
4D	BACH2	EBF1
4D	BACH2	NPAS3
4D	BACH2	ZEB2
4D	BACH2	ZFHX3
4D	BACH2	NCOA1
4D	BACH2	TP53BP1
4D	BACH2	PSIP1
4D	BACH2	RAI1
4D	BACH2	SERTAD2
4D	BACH2	ESRRG
4D	BACH2	ZNF512
4D	BACH2	MYCL
4D	BACH2	MXI1
4D	BACH2	TSC22D1
4D	BACH2	TBC1D2B
4D	BACH2	JUN
4D	BACH2	KLF7
4D	BACH2	ZFP90
4D	BACH2	PIR
4D	BACH2	POLR3E
4D	BACH2	CENPK
4D	BACH2	CSRP2
4D	BACH2	EBF3
4D	BACH2	ZNF436
4D	BACH2	TOPORS
4D	BACH2	MXD1
4D	BACH2	TLE1
4D	BACH2	EYA2
4D	BACH2	TULP4
4D	BACH2	PROX1
4D	BACH2	JAZF1
4D	BACH2	CTNNBIP1
4D	BACH2	HDAC4
4D	BACH2	MCM4
4D	BACH2	ZNF83
4D	BACH2	CELF3
4D	BACH2	HTATIP2
4D	BACH2	AFF3
4D	BACH2	TFE3
4D	BACH2	MCM2
4D	BACH2	ZKSCAN1
4D	BACH2	MED13
4D	BACH2	BIN1
4D	BACH2	POLR1D
4D	BACH2	ZNF581
4D	BACH2	ZNF675
4D	BACH2	MAML3
4D	BACH2	SSBP3
4D	BACH2	BACH2
4D	BACH2	HIVEP3
4D	BACH2	SETBP1
4D	BACH2	MCM5
4D	BACH2	SUPT16H
4D	BACH2	ADNP2
4D	BACH2	ZNF410
4D	BACH2	HMGA2
4D	BACH2	SCRT1
4D	BACH2	LZTS1
4D	BACH2	ZNF611
4D	BACH2	ZNF25
4D	BACH2	SMARCC2
4D	BACH2	ZNF337
4D	BACH2	MAFF
4D	BACH2	AGAP3
4D	BACH2	KMT2E
4D	CREB3	TP53BP1
4D	CREB3	JARID2
4D	CREB3	HIVEP3
4D	CREB3	HDAC4
4D	CREB3	ID1
4D	CREB3	JUND
4D	CREB3	PITX2
4D	CREB3	TULP4
4D	CREB3	JMJD1C
4D	CREB3	TLE3
4D	CREB3	MYBL2
4D	CREB3	RCOR2
4D	CREB3	SIM1
4D	CREB3	E2F3
4D	CREB3	XRCC6
4D	CREB3	NCOA6
4D	CREB3	EBF1
4D	CREB3	PRDM13
4D	CREB3	SIRT2
4D	CREB3	ZNF25
4D	CREB3	PKNOX2
4D	CREB3	SRRM1
4D	CREB3	MED31
4D	CREB3	BCL11A
4D	CREB3	FOXP4
4D	CREB3	ERF
4D	CREB3	CTNNBIP1
4D	CREB3	NFIA
4D	CREB3	OLIG3
4D	CREB3	PHF13
4D	CREB3	MCM2
4D	CREB3	ZNF398
4D	CREB3	SIX1
4D	CREB3	SMAD7
4D	CREB3	CALCOCO1
4D	CREB3	ASCC3
4D	CREB3	ADNP2
4D	CREB3	LHX2
4D	CREB3	CHD7
4D	CREB3	KLF7
4D	CREB3	MAFF
4D	CUX1	ELAVL2
4D	CUX1	MAML3
4D	CUX1	ETS1
4D	CUX1	DACH1
4D	CUX1	INSM2
4D	CUX1	HDAC9
4D	CUX1	SIX1
4D	CUX1	SIX3
4D	CUX1	CHD7
4D	CUX1	LZTS1
4D	CUX1	HIVEP3
4D	CUX1	SALL4
4D	CUX1	CEBPG
4D	CUX1	DACH2
4D	CUX1	RORA
4D	CUX1	EBF3
4D	CUX1	EBF1
4D	CUX1	ZFHX3
4D	CUX1	ZNF551
4D	CUX1	THRA
4D	CUX1	TCF4
4D	CUX1	SSBP3
4D	CUX1	MEIS1
4D	CUX1	TSHZ1
4D	CUX1	TCEA1
4D	CUX1	BCL11A
4D	CUX1	VAX2
4D	CUX1	NRIP1
4D	CUX1	TSG101
4D	CUX1	TLE1
4D	CUX1	KAT2B
4D	CUX1	KLF12
4D	CUX1	JAZF1
4D	CUX1	PKNOX2
4D	CUX1	AFF3
4D	CUX1	ONECUT2
4D	CUX1	SOX5
4D	E2F1	KAT7
4D	E2F1	CASZ1
4D	E2F1	E2F1
4D	E2F1	MYCN
4D	E2F1	MSC
4D	E2F1	NEUROD1
4D	E2F1	ERF
4D	E2F1	MCM7
4D	E2F1	EBF3
4D	E2F1	KMT2E
4D	E2F1	ASB8
4D	E2F1	TRIM28
4D	E2F1	ZNF280B
4D	E2F1	ZNF688
4D	E2F1	TCOF1
4D	E2F1	OLIG2
4D	E2F1	IRX3
4D	E2F1	TSC22D3
4D	E2F1	TCF7L2
4D	E2F1	LCOR
4D	E2F1	MCM5
4D	E2F1	MCM6
4D	E2F1	PITX2
4D	E2F1	SSBP4
4D	E2F1	RAI1
4D	E2F1	PHF5A
4D	E2F1	SATB2
4D	E2F1	POLR1E
4D	E2F1	PRDM6
4D	E2F1	PRDM8
4D	EBF1	PIR
4D	EBF1	POLR1D
4D	EBF1	POLR1B
4D	EBF1	TFE3
4D	EBF1	POU2F2
4D	EBF1	ARX
4D	EBF1	ISL1
4D	EBF1	CHD7
4D	EBF1	JARID2
4D	EBF1	PHF21B
4D	EBF1	IRX1
4D	EBF1	PKNOX2
4D	EBF1	VAX2
4D	EBF1	NCOA1
4D	EBF1	APBB1
4D	EBF1	ISL2
4D	EBF1	TFAP4
4D	EBF1	INSM2
4D	EBF1	CREG1
4D	EBF1	ATF3
4D	EBF1	YBX3
4D	EBF1	MXI1
4D	EBF1	PHF13
4D	EBF1	AGAP3
4D	EBF1	RCOR2
4D	EBF1	TULP4
4D	EBF1	AFF3
4D	EBF1	PHF19
4D	EBF1	CELF3
4D	EBF1	ARNT2
4D	EBF1	PDLIM4
4D	EBF1	BACH2
4D	EBF1	DDX54
4D	EBF1	ZBTB20
4D	EBF1	LMO1
4D	EBF1	RBFOX2
4D	EBF1	MYBBP1A
4D	EBF1	TSHZ2
4D	EBF1	HOMEZ
4D	EBF1	TCOF1
4D	EBF1	TCF7L2
4D	EBF1	ESRRG
4D	EBF1	LCOR
4D	EBF1	STAT6
4D	EBF1	LZTS1
4D	EBF1	MYCN
4D	EBF1	NCOA6
4D	EBF1	TAF4B
4D	EBF1	PRDM13
4D	EBF1	CEBPG
4D	EBF1	CBFA2T3
4D	EBF1	TOB1
4D	EBF1	HMGB3
4D	EBF1	HEYL
4D	EBF1	HEY1
4D	EBF1	MTA3
4D	EBF1	ZNF160
4D	EBF1	ETV5
4D	EBF1	MYCL
4D	EBF1	FOXP2
4D	EBF1	POU3F2
4D	EBF1	BCL11A
4D	EBF1	CALCOCO1
4D	EBF1	CASZ1
4D	EBF1	RAI1
4D	EBF1	DACH1
4D	EBF1	RB1
4D	EBF1	KRBOX4
4D	EBF1	ZNF121
4D	EBF1	ZNF75D
4D	EBF1	ZNF280B
4D	EBF1	DEK
4D	EBF1	FOXO4
4D	EBF1	JAZF1
4D	EBF1	ZFHX3
4D	EBF1	PRDM8
4D	EBF1	PYGO1
4D	EBF1	TLE1
4D	EBF1	HMGA1
4D	EBF1	ST18
4D	EBF1	ERF
4D	EBF1	MSL3
4D	EBF1	ERCC2
4D	EBF1	MXD1
4D	EBF1	ZNF764
4D	EBF1	RORA
4D	EBF1	MYT1
4D	EBF1	TGIF1
4D	EBF1	CRTC1
4D	EBF1	THRA
4D	EBF1	CTNNBIP1
4D	EBF1	KLF7
4D	EBF1	PAX3
4D	EBF1	HIVEP3
4D	EBF1	HDAC9
4D	EBF1	MEIS1
4D	EBF1	MEIS2
4D	EBF1	ZNF568
4D	EBF1	EYA2
4D	EBF1	ZNF83
4D	EBF1	FOXP4
4D	EBF1	NKX6-1
4D	EBF1	CSRP2
4D	EBF1	NRL
4D	EBF1	SSBP3
4D	EBF1	KMT2E
4D	EBF1	ZNF101
4D	EBF1	ZNF611
4D	EBF1	MCM2
4D	EBF1	MIS18BP1
4D	EBF1	ZNF441
4D	EBF1	ZNF250
4D	EBF1	RELA
4D	EBF1	MAF1
4D	EBF1	JUND
4D	EBF1	BIN1
4D	EBF1	KLF13
4D	EBF1	NOCT
4D	EBF1	PARP1
4D	EBF1	SSBP4
4D	EBF1	ZNF589
4D	EBF1	MAML3
4D	EBF1	ZNF581
4D	EBF1	MYT1L
4D	EBF1	ZNF708
4D	EBF1	ZNF785
4D	EBF1	ZNF281
4D	EBF1	ZHX1
4D	EBF1	KAT6A
4D	EBF1	HDAC4
4D	EBF1	ZFP90
4D	EBF1	EBF1
4D	EBF1	EBF3
4D	EBF1	EBF2
4D	EBF1	GZF1
4D	EBF1	SSBP2
4D	EBF1	ZNF337
4D	EBF1	NFIA
4D	EBF1	E2F1
4D	EBF1	SERTAD2
4D	EBF1	SMAD7
4D	EBF1	SIX3
4D	EBF1	GATA6
4D	EBF1	ZNF398
4D	EBF1	E2F3
4D	EBF1	HDAC5
4D	EBF1	SIM1
4D	EBF1	ZNF436
4D	EBF1	SETBP1
4D	EBF1	DIP2C
4D	EBF1	JMJD1C
4D	EBF1	SOX5
4D	EBF1	SATB2
4D	EBF1	MAFF
4D	EBF3	MSL3
4D	EBF3	RBFOX2
4D	EBF3	ZNF441
4D	EBF3	MXI1
4D	EBF3	SCRT1
4D	EBF3	MEIS2
4D	EBF3	RUVBL1
4D	EBF3	ZNF436
4D	EBF3	SERTAD2
4D	EBF3	TSHZ1
4D	EBF3	CREG1
4D	EBF3	TSC22D3
4D	EBF3	RB1
4D	EBF3	SCML2
4D	EBF3	POLR1E
4D	EBF3	CASZ1
4D	EBF3	MTA3
4D	EBF3	SFMBT1
4D	EBF3	RAI1
4D	EBF3	PYGO1
4D	EBF3	CRTC1
4D	EBF3	RUNX1T1
4D	EBF3	RCOR2
4D	EBF3	ZNF491
4D	EBF3	MED13
4D	EBF3	MXD1
4D	EBF3	ZNF589
4D	EBF3	ZNF160
4D	EBF3	MYT1
4D	EBF3	TSHZ2
4D	EBF3	MIS18BP1
4D	EBF3	SATB1
4D	EBF3	CNBP
4D	EBF3	ZNF250
4D	EBF3	HOMEZ
4D	EBF3	AEBP2
4D	EBF3	ZNF337
4D	EBF3	PRDM13
4D	EBF3	ZNF581
4D	EBF3	ZNF121
4D	EBF3	MYCL
4D	EBF3	PKNOX2
4D	EBF3	CBFA2T3
4D	EBF3	MEIS1
4D	EBF3	POU2F2
4D	EBF3	PRDM8
4D	EBF3	MCM7
4D	EBF3	NKX6-2
4D	EBF3	NOCT
4D	EBF3	TULP4
4D	EBF3	ZNF546
4D	EBF3	DEK
4D	EBF3	MYBL2
4D	EBF3	ZFHX3
4D	EBF3	CALCOCO1
4D	EBF3	LRRFIP1
4D	EBF3	SALL4
4D	EBF3	ZNF197
4D	EBF3	ZNF248
4D	EBF3	NFIA
4D	EBF3	TLE1
4D	EBF3	HDAC7
4D	EBF3	NRL
4D	EBF3	DDX54
4D	EBF3	ARNT2
4D	EBF3	RORA
4D	EBF3	DIP2C
4D	EBF3	EBF1
4D	EBF3	EBF2
4D	EBF3	LZTS1
4D	EBF3	NCOA6
4D	EBF3	NEUROD2
4D	EBF3	POU3F2
4D	EBF3	CHD7
4D	EBF3	ZNF764
4D	EBF3	HDAC9
4D	EBF3	AFF3
4D	EBF3	ZNF398
4D	EBF3	CSRP2
4D	EBF3	PHF5A
4D	EBF3	PIR
4D	EBF3	TFE3
4D	EBF3	POLR1D
4D	EBF3	GATA6
4D	EBF3	HEY1
4D	EBF3	CELF3
4D	EBF3	ZNF75D
4D	EBF3	HIVEP3
4D	EBF3	ZNF785
4D	EBF3	ZNF83
4D	EBF3	AGAP3
4D	EBF3	PHF19
4D	EBF3	ZHX1
4D	EBF3	ZFP90
4D	EBF3	ZEB1
4D	EBF3	BIN1
4D	EBF3	LMO1
4D	EBF3	LHX4
4D	EBF3	ZNF688
4D	EBF3	THRA
4D	EBF3	MAML3
4D	EBF3	ESRRA
4D	EBF3	ESRRG
4D	EBF3	PARN
4D	EBF3	JMJD1C
4D	EBF3	PDLIM4
4D	EBF3	SIM1
4D	EBF3	SIRT2
4D	EBF3	SIX1
4D	EBF3	EBF3
4D	EBF3	ZNF611
4D	EBF3	TGIF1
4D	EBF3	MAFF
4D	EBF3	ERF
4D	EBF3	SMAD9
4D	EBF3	SOX5
4D	EBF3	INSM2
4D	EBF3	CRY1
4D	EBF3	JARID2
4D	EBF3	PHF13
4D	EBF3	TCOF1
4D	EBF3	TFAP4
4D	EBF3	FOXP4
4D	EBF3	KRBOX4
4D	EBF3	LCOR
4D	EBF3	ERCC2
4D	EBF3	HDAC4
4D	EBF3	PBX4
4D	EBF3	ARX
4D	EBF3	EYA2
4D	EBF3	ISL2
4D	EBF3	KMT2E
4D	EBF3	YBX3
4D	EBF3	KLF13
4D	EBF3	ZEB2
4D	EBF3	LHX2
4D	EBF3	ETV5
4D	EBF3	MYT1L
4D	EBF3	GTF2B
4D	EBF3	FOXM1
4D	EBF3	FOXP2
4D	EBF3	TCF4
4D	EBF3	TCF7L1
4D	EBF3	FOXO4
4D	EBF3	SMAD3
4D	EBF3	STAT6
4D	EBF3	ATF3
4D	EBF3	SIX3
4D	EBF3	SSBP2
4D	EBF3	KLF7
4D	EBF3	TCF12
4D	EBF3	JAZF1
4D	EBF3	JUND
4D	EBF3	FOXO1
4D	EBF3	VAX2
4D	EBF3	KAT2B
4D	EBF3	TAF4B
4D	EBF3	TCEA1
4D	EBF3	SSBP3
4D	EBF3	SSRP1
4D	EBF3	SSBP4
4D	EBF3	ST18
4D	EBF3	TBPL1
4D	ESRRA	CNBP
4D	ESRRA	CBFB
4D	ESRRA	ZFHX3
4D	ESRRA	BRD1
4D	ESRRA	CBFA2T2
4D	ESRRA	ZBTB2
4D	ESRRA	WWP1
4D	ESRRA	EBF2
4D	ESRRA	ZKSCAN1
4D	ESRRA	E2F1
4D	ESRRA	ZNF197
4D	ESRRA	ZNF641
4D	ESRRA	ELAVL2
4D	ESRRA	E2F3
4D	ESRRA	DIP2C
4D	ESRRA	CASZ1
4D	ESRRA	ZNF785
4D	ESRRA	BCL11A
4D	ESRRA	PKNOX2
4D	ESRRA	MED7
4D	ESRRA	HEYL
4D	ESRRA	HIVEP3
4D	ESRRA	ERF
4D	ESRRA	H2BC21
4D	ESRRA	HDAC4
4D	ESRRA	HDAC5
4D	ESRRA	NCOA1
4D	ESRRA	TLX3
4D	ESRRA	POLR3E
4D	ESRRA	VAX2
4D	ESRRA	LZTS1
4D	ESRRA	MAF
4D	ESRRA	MED17
4D	ESRRA	MEIS1
4D	ESRRA	DAZAP2
4D	ESRRA	DDX54
4D	ESRRA	DACH2
4D	ESRRA	ZNF382
4D	ESRRA	ZNF546
4D	ESRRA	PIAS2
4D	ESRRA	TLE1
4D	ESRRA	NCOA6
4D	ESRRA	EBF1
4D	ESRRA	NFIA
4D	ESRRA	NFXL1
4D	ESRRA	NIFK
4D	ESRRA	NRIP1
4D	ESRRA	CREG1
4D	ESRRA	CSRP2
4D	ESRRA	FOXO1
4D	ESRRA	PDLIM4
4D	ESRRA	PHF5A
4D	ESRRA	MYT1L
4D	ESRRA	TCF4
4D	ESRRA	ADNP2
4D	ESRRA	TOPORS
4D	ESRRA	POU4F2
4D	ESRRA	PROX1
4D	ESRRA	RAD51
4D	ESRRA	BACH2
4D	ESRRA	RAI1
4D	ESRRA	EYA2
4D	ESRRA	MTA3
4D	ESRRA	ZNF250
4D	ESRRA	MYT1
4D	ESRRA	THRA
4D	ESRRA	SMAD7
4D	ESRRA	SUPT7L
4D	ESRRA	KLF13
4D	ESRRA	LRRFIP1
4D	ESRRA	AGAP3
4D	ESRRA	ARNT2
4D	ESRRA	NEUROG2
4D	ESRRA	MYCN
4D	ESRRA	RUNX1T1
4D	ESRRA	FOXM1
4D	ESRRA	PAX6
4D	ESRRA	SSBP3
4D	ESRRA	SETBP1
4D	ESRRA	JAZF1
4D	ESRRA	SMAD9
4D	ESRRA	PARN
4D	ESRRA	LHX9
4D	ESRRA	AEBP2
4D	ESRRA	NEUROD2
4D	ESRRA	JUN
4D	ESRRA	SATB1
4D	ESRRA	JARID2
4D	ESRRA	FHL2
4D	ESRRA	LIMD1
4D	ESRRA	JUNB
4D	ESRRA	KAT6A
4D	ESRRA	ISL2
4D	ESRRA	NRL
4D	ESRRA	ONECUT2
4D	ESRRA	HMGA2
4D	ESRRA	RORA
4D	ESRRA	RREB1
4D	ETV5	PA2G4
4D	ETV5	ZNF250
4D	ETV5	ZKSCAN1
4D	ETV5	ZBTB3
4D	ETV5	PARN
4D	ETV5	NRL
4D	ETV5	PRDM6
4D	ETV5	MXD1
4D	ETV5	OLIG1
4D	ETV5	MIS18BP1
4D	ETV5	HDAC4
4D	ETV5	ZNF197
4D	ETV5	GZF1
4D	ETV5	ESRRG
4D	ETV5	NPAS3
4D	ETV5	MEIS1
4D	ETV5	ZNF160
4D	ETV5	KAT2B
4D	ETV5	GTF2B
4D	ETV5	MED8
4D	ETV5	ZNF16
4D	ETV5	PITX2
4D	ETV5	ERF
4D	ETV5	BRCA2
4D	ETV5	ZBTB24
4D	ETV5	ZNF121
4D	ETV5	TCOF1
4D	ETV5	PRDM5
4D	ETV5	ZNF107
4D	ETV5	JUNB
4D	ETV5	HDAC5
4D	ETV5	KAT7
4D	ETV5	TOB1
4D	ETV5	PHF21B
4D	ETV5	ID1
4D	ETV5	ISL2
4D	ETV5	JADE1
4D	ETV5	JUN
4D	ETV5	TAF13
4D	ETV5	ZNF611
4D	ETV5	MEIS2
4D	ETV5	RAD51
4D	ETV5	TP53BP1
4D	ETV5	CBX8
4D	ETV5	MCM8
4D	ETV5	MED17
4D	ETV5	MED7
4D	ETV5	MCM7
4D	ETV5	SUPT16H
4D	ETV5	ZNF627
4D	ETV5	ZBTB2
4D	ETV5	ENO1
4D	ETV5	RFX3
4D	ETV5	HES6
4D	ETV5	HIVEP3
4D	ETV5	AGAP3
4D	ETV5	MYT1L
4D	ETV5	POLR1B
4D	ETV5	POU3F3
4D	ETV5	POU4F2
4D	ETV5	PRDM2
4D	ETV5	NIFK
4D	ETV5	SUPT7L
4D	ETV5	ZNF26
4D	ETV5	ZNF641
4D	ETV5	ASB8
4D	ETV5	RBFOX2
4D	ETV5	SNRPB
4D	ETV5	HMGA1
4D	ETV5	PKNOX2
4D	ETV5	SIX1
4D	ETV5	E2F3
4D	ETV5	SNRPD1
4D	ETV5	SSBP4
4D	ETV5	ZNF599
4D	ETV5	MYBBP1A
4D	ETV5	TRIP13
4D	ETV5	ZNF337
4D	ETV5	RB1
4D	ETV5	YBX3
4D	ETV5	NCOA1
4D	ETV5	NELFCD
4D	ETV5	MCM6
4D	ETV5	CTDSPL
4D	ETV5	ZNF441
4D	ETV5	REST
4D	ETV5	NEUROD1
4D	ETV5	ZNF568
4D	ETV5	ING4
4D	ETV5	ZNF512
4D	ETV5	KRBOX4
4D	ETV5	KLF13
4D	ETV5	YAF2
4D	ETV5	SIRT2
4D	ETV5	ZNF551
4D	ETV5	WDHD1
4D	ETV5	ZNF83
4D	ETV5	LCOR
4D	ETV5	KLF12
4D	ETV5	TULP4
4D	ETV5	LIN28A
4D	ETV5	TSHZ1
4D	ETV5	LRRFIP1
4D	ETV5	RUVBL1
4D	ETV5	LMO1
4D	ETV5	CELF3
4D	ETV5	TSG101
4D	FOXP2	SMAD9
4D	FOXP2	DACH2
4D	FOXP2	INSM1
4D	FOXP2	DACH1
4D	FOXP2	DIP2C
4D	FOXP2	KAT6A
4D	FOXP2	DENND4A
4D	FOXP2	KLF13
4D	FOXP2	JAZF1
4D	FOXP2	HMGA2
4D	FOXP2	KLF12
4D	FOXP2	RB1
4D	FOXP2	CRY1
4D	FOXP2	KLF7
4D	FOXP2	ZNF75D
4D	FOXP2	CBFB
4D	FOXP2	JUNB
4D	FOXP2	SSBP3
4D	FOXP2	PSIP1
4D	FOXP2	RAD51
4D	FOXP2	ID1
4D	FOXP2	HTATIP2
4D	FOXP2	RFX3
4D	FOXP2	TCF12
4D	FOXP2	SMARCC2
4D	FOXP2	SSBP2
4D	FOXP2	SATB1
4D	FOXP2	CREBL2
4D	FOXP2	HIVEP3
4D	FOXP2	SERTAD2
4D	FOXP2	SMAD3
4D	FOXP2	DEK
4D	FOXP2	CNBP
4D	FOXP2	ZHX3
4D	FOXP2	RBFOX2
4D	FOXP2	RXRG
4D	FOXP2	HIC2
4D	FOXP2	ZNF675
4D	FOXP2	KAT2B
4D	FOXP2	HOXB2
4D	FOXP2	PROX1
4D	FOXP2	ZFP90
4D	FOXP2	POU2F2
4D	FOXP2	ZIC2
4D	FOXP2	ASCC3
4D	FOXP2	LHX2
4D	FOXP2	ETV5
4D	FOXP2	JUND
4D	FOXP2	TBC1D2B
4D	FOXP2	ZNF83
4D	FOXP2	EBF3
4D	FOXP2	ZNF688
4D	FOXP2	CEBPZ
4D	FOXP2	SETBP1
4D	FOXP2	CHD7
4D	FOXP2	ESRRG
4D	FOXP2	TOX3
4D	FOXP2	FOXM1
4D	FOXP2	BAZ2B
4D	FOXP2	RXRB
4D	FOXP2	ZNHIT3
4D	FOXP2	HDAC9
4D	FOXP2	EBF2
4D	FOXP2	PAX3
4D	FOXP2	PHF21A
4D	FOXP2	ZEB2
4D	FOXP2	ERF
4D	FOXP2	AFF3
4D	FOXP2	POLR3E
4D	FOXP2	TGIF1
4D	FOXP2	MYBL2
4D	FOXP2	SOX5
4D	FOXP2	ST18
4D	FOXP2	STAT6
4D	FOXP2	RUVBL1
4D	FOXP2	PA2G4
4D	FOXP2	ZNF641
4D	FOXP2	BRIP1
4D	FOXP2	BTG1
4D	FOXP2	PRDM8
4D	FOXP2	TFAP4
4D	FOXP2	EPC1
4D	FOXP2	MIS18BP1
4D	FOXP2	MEIS1
4D	FOXP2	TRIP4
4D	FOXP2	BACH2
4D	FOXP2	ASB8
4D	FOXP2	EBF1
4D	FOXP2	ZNF862
4D	FOXP2	MAFF
4D	FOXP2	MAML3
4D	FOXP2	ELAVL2
4D	FOXP2	CASZ1
4D	FOXP2	ZFHX3
4D	FOXP2	PKNOX2
4D	FOXP2	AGAP3
4D	FOXP2	MCM7
4D	FOXP2	MXI1
4D	FOXP2	KRBOX4
4D	FOXP2	TSHZ2
4D	FOXP2	HDAC7
4D	FOXP2	MAF
4D	FOXP2	TSHZ1
4D	FOXP2	MCM5
4D	FOXP2	VAX2
4D	FOXP2	ZNF445
4D	FOXP2	TCF4
4D	FOXP2	TLE1
4D	FOXP2	SOX11
4D	FOXP2	ARNT2
4D	FOXP2	GTF2B
4D	FOXP2	ZNF611
4D	FOXP2	BIN1
4D	FOXP2	RUNX1T1
4D	FOXP2	NEUROG1
4D	FOXP2	ZNF596
4D	FOXP2	TSG101
4D	FOXP2	FOXO1
4D	FOXP2	FOXO4
4D	FOXP2	RORA
4D	FOXP2	ZNF160
4D	FOXP2	NRIP1
4D	FOXP2	NRL
4D	FOXP2	NPAS3
4D	FOXP2	ZNF250
4D	FOXP2	ZNF441
4D	FOXP2	BCL11A
4D	FOXP2	TSC22D1
4D	FOXP2	ZNF337
4D	FOXP2	FOXP2
4D	FOXP2	FOXP4
4D	FOXP2	MYT1L
4D	FOXP2	TSC22D3
4D	FOXP2	MYCL
4D	FOXP2	NFIA
4D	FOXP2	ZNF25
4D	FOXP2	MYT1
4D	GATA6	FHL2
4D	GATA6	ZFHX3
4D	GATA6	ZNF146
4D	GATA6	NFIA
4D	GATA6	EYA2
4D	GATA6	RBFOX2
4D	GATA6	AFF3
4D	GATA6	MEIS2
4D	GATA6	FOXP4
4D	GATA6	NHLH1
4D	GATA6	EPC1
4D	GATA6	PKNOX2
4D	GATA6	CREBL2
4D	GATA6	MED13
4D	GATA6	GATA6
4D	GATA6	LZTS1
4D	GATA6	POLR3E
4D	GATA6	NEUROD4
4D	GATA6	DACH1
4D	GATA6	DIP2C
4D	GATA6	RORA
4D	GATA6	CNBP
4D	GATA6	ZEB2
4D	GATA6	MAML3
4D	GATA6	PIR
4D	GATA6	ZBTB24
4D	GATA6	HDAC9
4D	GATA6	NCOA1
4D	GATA6	KLF7
4D	GATA6	KMT2E
4D	GATA6	TLE1
4D	GATA6	SSBP3
4D	GATA6	PHF21A
4D	GATA6	SUPT7L
4D	GATA6	RUNX1T1
4D	GATA6	EBF1
4D	GATA6	ABL1
4D	GATA6	MYT1L
4D	GATA6	NRL
4D	GATA6	CEBPG
4D	GATA6	NOCT
4D	GATA6	ST18
4D	GATA6	NPM1
4D	GATA6	ISL1
4D	GATA6	KAT7
4D	GATA6	EBF3
4D	GATA6	TRIM5
4D	GATA6	KAT2B
4D	GATA6	SETBP1
4D	GATA6	SOX5
4D	GATA6	ZNF16
4D	GATA6	CBFB
4D	GATA6	ZNF83
4D	GATA6	BIN1
4D	GATA6	KLF13
4D	GATA6	BTG2
4D	GATA6	SMAD3
4D	GATA6	JAZF1
4D	GATA6	BACH2
4D	GLIS2	MYCL
4D	GLIS2	ZHX1
4D	GLIS2	ZFP90
4D	GLIS2	CBFA2T3
4D	GLIS2	SSBP3
4D	GLIS2	NCOA6
4D	GLIS2	ZNF436
4D	GLIS2	MSL3
4D	GLIS2	MYT1
4D	GLIS2	MED17
4D	GLIS2	LZTR1
4D	GLIS2	MEIS1
4D	GLIS2	ZBTB24
4D	GLIS2	RBFOX2
4D	GLIS2	CRTC1
4D	GLIS2	MAFF
4D	GLIS2	ZFHX3
4D	GLIS2	ZNF410
4D	GLIS2	ZNF398
4D	GLIS2	ZNF16
4D	GLIS2	SSBP4
4D	GLIS2	SOX5
4D	GLIS2	ZNF567
4D	GLIS2	XBP1
4D	GLIS2	CASZ1
4D	GLIS2	SSRP1
4D	GLIS2	CBX4
4D	GLIS2	TBC1D2B
4D	GLIS2	CTDSPL
4D	GLIS2	ZNF382
4D	GLIS2	SERTAD2
4D	GLIS2	SETBP1
4D	GLIS2	SIRT2
4D	GLIS2	PAWR
4D	GLIS2	ZNF446
4D	GLIS2	SNAI1
4D	GLIS2	RAI1
4D	GLIS2	RB1
4D	GLIS2	ZNF641
4D	GLIS2	HDAC9
4D	GLIS2	CEBPG
4D	GLIS2	MTA3
4D	GLIS2	NFIL3
4D	GLIS2	PHOX2A
4D	GLIS2	ZIC2
4D	GLIS2	ZNF101
4D	GLIS2	FXR2
4D	GLIS2	POLR3E
4D	GLIS2	POU4F2
4D	GLIS2	LRRFIP1
4D	GLIS2	LCOR
4D	GLIS2	LMO1
4D	GLIS2	MCM4
4D	GLIS2	PAX6
4D	GLIS2	PHF13
4D	GLIS2	PHF21B
4D	GLIS2	SCML2
4D	GLIS2	SATB1
4D	GLIS2	JARID2
4D	GLIS2	FOXP4
4D	GLIS2	KAT2B
4D	GLIS2	KLF13
4D	GLIS2	TSHZ2
4D	GLIS2	BCL11A
4D	GLIS2	ORC2
4D	GLIS2	GZF1
4D	GLIS2	ARNT2
4D	GLIS2	PBX3
4D	GLIS2	TGIF1
4D	GLIS2	NEUROD2
4D	GLIS2	SATB2
4D	GLIS2	PIAS2
4D	GLIS2	JUND
4D	GLIS2	POLR1E
4D	GLIS2	ERCC2
4D	GLIS2	ETV5
4D	GLIS2	KLF7
4D	GLIS2	TSC22D1
4D	GLIS2	NRIP1
4D	GLIS2	AGAP3
4D	GLIS2	JADE1
4D	GLIS2	ZDHHC2
4D	GLIS2	HEY1
4D	GLIS2	IRX1
4D	GLIS2	NR2F1
4D	GLIS2	PITX2
4D	GLIS2	NPM2
4D	GLIS2	TLE3
4D	GLIS2	RCOR2
4D	GLIS2	ATF3
4D	GLIS2	TP53BP1
4D	GLIS2	ASB8
4D	GLIS2	EBF1
4D	GLIS2	NHLH2
4D	GLIS2	RXRB
[truncated: 3,520 more rows]

## Sheet: Supplementary Data 3
Supplementary Data 3: Human TF CRISPR screen normalized gRNA counts
Column A-B: descriptions for each guide RNA in the GeCKO-hTF library
Column C-G: normalized gRNA counts from plasmid (column C), hESCs at day 7 (D7_ES, column D), NEUROG1/2-induced cells at day 7 (D7_neuron, column E) and MAP2-tdTomato sorted (Map2+ and Map2-, column F and G respectively) samples.
ID	Gene	Plasmid	D7_ES	D7_neuron	MAP2-pos	MAP2-neg
hTF_sg00000	AATF	8.56477	4.2491	8.07047	7.48605	0
hTF_sg00001	AATF	7.28075	2.80842	0	0	0
hTF_sg00002	AATF	0	0	0	0	0
hTF_sg00003	AATF	8.39648	9.85455	9.4743	8.08901	0
hTF_sg00004	AATF	7.47224	5.61592	4.91218	0	0
hTF_sg00005	AATF	9.7388	4.9554	0	3.12948	0
hTF_sg00006	AATF	8.35386	6.305	8.19033	8.04735	0
hTF_sg00007	AATF	8.10676	7.12017	7.01218	6.966	0
hTF_sg00008	AATF	0	0	0	0	0
hTF_sg00009	AATF	8.11954	6.50902	8.16129	7.21211	0
hTF_sg00010	ABL1	9.08473	8.94668	9.48606	9.83864	0
hTF_sg00011	ABL1	8.34301	8.39784	7.40803	8.3165	0
hTF_sg00012	ABL1	8.38595	0	4.91218	4.0446	0
hTF_sg00013	ABL1	9.02486	8.71891	8.37876	8.76509	0
hTF_sg00014	ABL1	7.13734	0	0	0	0
hTF_sg00015	ABL1	7.13734	4.2491	7.01218	7.71618	0
hTF_sg00016	ABL1	10.0132	9.47088	8.9021	8.60199	0
hTF_sg00017	ABL1	8.11954	6.305	7.75766	6.966	0
hTF_sg00018	ABL1	8.44805	5.78258	0	7.54712	0
hTF_sg00019	ABL1	7.83964	7.63786	7.79596	7.96022	0
hTF_sg00020	ABT1	9.80753	6.19105	4.60218	0	0
hTF_sg00021	ABT1	8.62873	7.68071	8.77365	8.91161	0
hTF_sg00022	ABT1	7.79254	5.78258	7.40803	6.6691	0
hTF_sg00023	ABT1	8.59253	5.42747	6.14699	4.0446	0
hTF_sg00024	ABT1	9.31879	6.06731	5.57218	7.71618	0
hTF_sg00025	ABT1	9.19749	7.59369	8.03888	7.91461	0
hTF_sg00026	ABT1	8.91187	0	0	0	0
hTF_sg00027	ABT1	8.30995	7.54813	7.54925	6.43067	0
hTF_sg00028	ABT1	7.77649	5.21066	7.59341	6.29484	0
hTF_sg00029	ABT1	8.59253	2.80842	0	0	0
hTF_sg00030	ABTB1	7.94389	7.12017	4.60218	0	0
hTF_sg00031	ABTB1	7.16225	0	6.36648	5.3131	0
hTF_sg00032	ABTB1	8.48801	6.19105	5.57218	6.14488	0
hTF_sg00033	ABTB1	9.03838	8.8561	8.00658	6.43067	0
hTF_sg00034	ABTB1	8.9624	8.73933	7.54925	7.28562	0
hTF_sg00035	ABTB1	9.93588	9.50705	9.21638	10.2775	13.5185
hTF_sg00036	ABTB1	7.77649	7.12017	8.07047	7.54712	0
hTF_sg00037	ABTB1	9.18539	9.6648	9.3639	8.95732	0
hTF_sg00038	ABTB1	7.98637	8.17616	8.54539	8.63049	0
hTF_sg00039	ABTB1	9.82324	9.79728	9.67258	9.94457	0
hTF_sg00040	ADNP	7.41119	4.9554	0	0	0
hTF_sg00041	ADNP	8.7732	7.29585	6.9456	6.77501	0
hTF_sg00042	ADNP	8.85188	6.60114	6.80244	5.57007	0
hTF_sg00043	ADNP	9.43068	8.99842	8.71489	8.97965	12.9596
hTF_sg00044	ADNP	8.76509	0	5.16721	5.78812	0
hTF_sg00045	ADNP	8.62873	8.47291	7.97354	8.65843	0
hTF_sg00046	ADNP	9.92136	10.3288	10.0348	9.71103	9.01568
hTF_sg00047	ADNP	7.32555	4.64505	3.66039	0	0
hTF_sg00048	ADNP	7.71046	5.93196	5.57218	0	0
hTF_sg00049	ADNP	8.19392	8.20581	7.30556	7.28562	0
hTF_sg00050	ADNP2	10.1719	10.0305	9.74289	9.60013	0
hTF_sg00051	ADNP2	6.59457	0	3.66039	0	0
hTF_sg00052	ADNP2	7.58709	5.78258	0	0	0
hTF_sg00053	ADNP2	7.49203	4.9554	3.66039	7.13465	0
hTF_sg00054	ADNP2	8.19392	6.60114	7.67787	6.55481	0
hTF_sg00055	ADNP2	9.83877	7.50108	6.64349	8.20724	0
hTF_sg00056	ADNP2	9.56753	8.75946	8.07047	8.00444	0
hTF_sg00057	ADNP2	7.76027	5.78258	6.9456	5.57007	0
hTF_sg00058	ADNP2	9.07164	8.8561	9.71317	10.241	0
hTF_sg00059	ADNP2	7.49203	7.23964	6.87579	4.60013	0
hTF_sg00060	AEBP1	8.09387	0	0	0	0
hTF_sg00061	AEBP1	8.44805	5.78258	6.46484	6.14488	0
hTF_sg00062	AEBP1	6.7669	8.61226	7.25147	7.05279	0
hTF_sg00063	AEBP1	9.93588	7.50108	8.03888	7.662	0
hTF_sg00064	AEBP1	7.91487	6.68773	7.93973	8.28099	0
hTF_sg00065	AEBP1	8.58333	9.08072	9.60947	8.38501	0
hTF_sg00066	AEBP1	9.38908	7.87775	8.86655	8.76509	0
hTF_sg00067	AEBP1	8.30995	0	0	0	0
hTF_sg00068	AEBP1	8.16955	7.91412	6.46484	7.13465	0
hTF_sg00069	AEBP1	8.33207	6.92009	8.00658	8.20724	3.62687
hTF_sg00070	AEBP2	8.15721	4.2491	6.55693	7.8675	0
hTF_sg00071	AEBP2	8.76509	0	3.66039	6.29484	0
hTF_sg00072	AEBP2	8.82092	5.78258	5.57218	5.3131	0
hTF_sg00073	AEBP2	8.61074	3.70158	3.66039	6.43067	0
hTF_sg00074	AEBP2	9.25073	5.93196	7.25147	6.55481	0
hTF_sg00075	AEBP2	8.40695	7.72233	6.64349	6.87366	0
hTF_sg00076	AEBP2	8.27611	8.96413	9.55468	10.2685	0
hTF_sg00077	AEBP2	9.36245	7.05651	7.45666	6.77501	0
hTF_sg00078	AEBP2	8.90451	0	5.38386	0	0
hTF_sg00079	AEBP2	8.70701	8.92901	10.2638	9.10678	0
hTF_sg00080	AES	9.86177	10.4452	10.4313	10.8007	0
hTF_sg00081	AES	8.96947	9.76777	8.95383	8.60199	0
hTF_sg00082	AES	9.83877	11.9017	11.4991	11.3081	0
hTF_sg00083	AES	10.122	10.1948	10.1278	10.4393	0
hTF_sg00084	AES	9.74293	10.1573	10.3881	10.085	2.73917
hTF_sg00085	AES	10.0029	10.5355	10.4733	10.5627	2.73917
hTF_sg00086	AES	8.04112	9.44625	9.65185	9.57103	0
hTF_sg00087	AES	7.36901	0	5.57218	5.00022	0
hTF_sg00088	AES	8.02762	9.64329	10.2222	10.6136	0
hTF_sg00089	AES	8.78928	10.6639	10.3306	9.48	0
hTF_sg00090	AFF1	8.79726	7.05651	8.42837	8.8882	0
hTF_sg00091	AFF1	8.26465	7.50108	4.91218	0	0
hTF_sg00092	AFF1	8.80519	0	6.02331	0	0
hTF_sg00093	AFF1	8.18178	6.06731	6.64349	0	0
hTF_sg00094	AFF1	8.69852	7.45244	7.13678	8.95732	0
hTF_sg00095	AFF1	8.29875	9.23246	8.73474	9.93317	0
hTF_sg00096	AFF1	9.83102	7.29585	7.30556	7.05279	0
hTF_sg00097	AFF1	8.98352	8.26333	7.83327	7.05279	0
hTF_sg00098	AFF1	9.2214	8.23485	8.47632	8.8156	0
hTF_sg00099	AFF1	7.69347	6.305	6.46484	0	12.5235
hTF_sg00100	AFF3	10.1902	10.4138	10.7371	10.8132	2.73917
hTF_sg00101	AFF3	8.88967	8.47291	8.69476	9.00163	0
hTF_sg00102	AFF3	8.78126	6.50902	5.38386	0	0
hTF_sg00103	AFF3	7.97235	7.91412	7.83327	6.966	0
hTF_sg00104	AFF3	10.0504	9.54233	10.4614	9.97822	0
hTF_sg00105	AFF3	5.14294	0	0	0	0
hTF_sg00106	AFF3	8.61074	8.01804	7.93973	8.38501	0
hTF_sg00107	AFF3	8.00025	7.80213	7.25147	8.71275	0
hTF_sg00108	AFF3	9.45105	9.73764	8.98732	8.91161	0
hTF_sg00109	AFF3	8.33207	5.42747	5.16721	6.29484	0
hTF_sg00110	AFF4	8.30995	10.1573	10.1051	10.4149	0
hTF_sg00111	AFF4	8.68139	6.76941	5.16721	5.57007	0
hTF_sg00112	AFF4	7.08618	8.4233	8.19033	8.28099	0
hTF_sg00113	AFF4	6.39883	6.305	7.25147	5.78812	0
hTF_sg00114	AFF4	8.22972	4.64505	4.20681	0	0
hTF_sg00115	AFF4	10.1156	8.87468	7.97354	6.77501	0
hTF_sg00116	AFF4	8.57408	10.7163	10.082	9.68409	12.3849
hTF_sg00117	AFF4	8.10676	8.91113	9.64137	8.63049	2.73917
hTF_sg00118	AFF4	8.81308	11.5725	11.343	11.1399	0
hTF_sg00119	AFF4	8.41733	9.90963	9.76236	9.38285	14.118
hTF_sg00120	AGAP3	10.0996	10.0714	9.94387	9.52623	0
hTF_sg00121	AGAP3	10.2202	9.9364	9.28531	8.8156	0
hTF_sg00122	AGAP3	9.09123	8.71891	9.3639	9.58565	0
hTF_sg00123	AGAP3	10.0867	9.50705	9.42627	9.08636	0
hTF_sg00124	AGAP3	8.2531	5.61592	6.14699	6.77501	0
hTF_sg00125	AGAP3	9.92136	8.87468	8.91955	8.57292	0
hTF_sg00126	AGAP3	8.89711	8.26333	5.57218	7.21211	0
hTF_sg00127	AGAP3	7.88524	8.4233	7.54925	6.87366	11.8956
hTF_sg00128	AGAP3	8.45814	8.99842	8.3533	8.24459	0
hTF_sg00129	AGAP3	10.1378	8.77931	8.58967	8.4504	0
hTF_sg00130	AHCTF1	7.53081	0	5.38386	0	0
hTF_sg00131	AHCTF1	8.37533	4.64505	4.91218	0	0
hTF_sg00132	AHCTF1	10.0504	8.49709	7.63626	7.8188	0
hTF_sg00133	AHCTF1	7.8702	7.34996	5.73873	0	0
hTF_sg00134	AHCTF1	8.80519	0	5.57218	5.00022	0
hTF_sg00135	AHCTF1	7.60537	0	0	0	0
hTF_sg00136	AHCTF1	8.76509	0	0	3.12948	0
hTF_sg00137	AHCTF1	8.11954	0	5.73873	7.48605	0
hTF_sg00138	AHCTF1	8.66405	0	0	5.57007	0
hTF_sg00139	AHCTF1	4.80611	0	0	0	0
hTF_sg00140	AHR	8.69852	6.84672	3.66039	0	0
hTF_sg00141	AHR	9.60436	8.44832	9.53216	9.49558	0
hTF_sg00142	AHR	8.69852	0	0	0	0
hTF_sg00143	AHR	8.67274	7.54813	8.5677	8.8156	13.746
hTF_sg00144	AHR	8.72385	8.87468	7.13678	8.00444	0
hTF_sg00145	AHR	8.06774	8.56729	8.3533	8.24459	0
hTF_sg00146	AHR	9.82324	10.2808	10.6139	10.1156	13.094
hTF_sg00147	AHR	7.77649	0	5.16721	0	0
hTF_sg00148	AHR	10.4219	11.0504	10.8687	10.1941	0
hTF_sg00149	AHR	10.0964	11.1453	10.5025	10.5627	0
hTF_sg00150	AIP	10.1963	11.3215	11.1751	11.3169	14.1079
hTF_sg00151	AIP	8.39648	7.29585	8.65364	8.71275	0
hTF_sg00152	AIP	8.75693	8.20581	8.13164	6.966	0
hTF_sg00153	AIP	9.15468	10.3016	10.4434	10.7102	13.592
hTF_sg00154	AIP	8.36464	5.93196	5.88803	6.43067	0
hTF_sg00155	AIP	10.3747	10.5355	9.24435	8.28099	0
hTF_sg00156	AIP	9.87313	11.1718	10.3943	10.7102	0
hTF_sg00157	AIP	10.067	9.53067	8.97067	8.68585	0
hTF_sg00158	AIP	7.28075	7.05651	8.42837	7.96022	0
hTF_sg00159	AIP	8.92649	7.63786	8.24673	6.966	0
hTF_sg00160	AIRE	9.85032	11.1453	11.3333	10.8859	0
hTF_sg00161	AIRE	9.02486	8.65587	8.77365	9.10678	0
hTF_sg00162	AIRE	10.3397	10.224	8.97067	8.68585	0
hTF_sg00163	AIRE	7.41119	7.18114	6.55693	7.28562	0
hTF_sg00164	AIRE	9.94668	9.74775	9.90935	9.31424	9.42605
hTF_sg00165	AIRE	8.47813	8.11498	8.8301	9.44834	0
hTF_sg00166	AIRE	9.4358	9.84516	9.64137	9.54132	0
hTF_sg00167	AIRE	8.74873	10.1344	8.88443	9.71103	0
hTF_sg00168	AIRE	9.53928	10.1344	10.1866	9.82637	0
hTF_sg00169	AIRE	9.74706	9.79728	9.71317	9.58565	0
hTF_sg00170	AKAP17A	9.59066	10.8584	10.742	10.4067	0
hTF_sg00171	AKAP17A	8.88219	8.08338	9.27178	8.8882	0
hTF_sg00172	AKAP17A	8.2531	5.42747	7.19526	5.57007	0
hTF_sg00173	AKAP17A	8.71545	8.01804	7.19526	7.13465	0
hTF_sg00174	AKAP17A	7.90013	5.93196	0	6.6691	0
hTF_sg00175	AKAP17A	8.2531	0	8.301	7.21211	0
hTF_sg00176	AKAP17A	8.82092	7.72233	8.61131	8.41807	0
hTF_sg00177	AKAP17A	9.67097	6.19105	0	0	0
hTF_sg00178	AKAP17A	8.63764	6.50902	5.57218	5.00022	0
hTF_sg00179	AKAP17A	8.87467	0	4.60218	0	0
hTF_sg00180	ALX1	6.51943	8.34553	6.36648	7.662	0
hTF_sg00181	ALX1	8.5269	8.05108	8.71489	8.65843	0
hTF_sg00182	ALX1	7.08618	4.9554	3.66039	0	0
hTF_sg00183	ALX1	9.19145	8.94668	9.25813	9.76343	0
hTF_sg00184	ALX1	8.66405	6.19105	6.02331	5.57007	0
hTF_sg00185	ALX1	7.855	7.45244	5.57218	7.13465	0
hTF_sg00186	ALX1	8.50759	9.90963	10.1794	10.1554	0
hTF_sg00187	ALX1	7.65887	6.305	5.16721	7.8188	0
hTF_sg00188	ALX1	9.903	9.45862	9.17339	9.69762	0
hTF_sg00189	ALX1	8.5269	8.08338	9.46244	8.8882	0
hTF_sg00190	ALX3	8.2531	4.9554	4.91218	7.42229	0
hTF_sg00191	ALX3	8.5269	8.20581	8.40378	8.63049	2.73917
hTF_sg00192	ALX3	8.63764	6.98991	6.46484	7.48605	0
hTF_sg00193	ALX3	8.54596	7.76278	8.19033	8.63049	0
hTF_sg00194	ALX3	8.90451	0	5.73873	5.57007	0
hTF_sg00195	ALX3	9.75935	8.65587	8.42837	9.41596	0
hTF_sg00196	ALX3	8.62873	8.87468	8.65364	7.96022	2.73917
hTF_sg00197	ALX3	9.21546	10.7519	10.682	10.51	0
hTF_sg00198	ALX3	8.20595	2.80842	5.57218	5.57007	0
hTF_sg00199	ALX3	9.84263	9.31639	9.90059	9.65665	0
hTF_sg00200	ALX4	9.07164	7.9496	8.52274	8.48202	0
hTF_sg00201	ALX4	9.83102	10.2669	10.1051	9.02328	0
hTF_sg00202	ALX4	8.50759	0	5.16721	5.00022	0
hTF_sg00203	ALX4	9.44598	8.29125	8.10138	8.86441	0
hTF_sg00204	ALX4	9.74293	9.48304	8.32739	8.41807	0
hTF_sg00205	ALX4	8.81308	8.4233	7.97354	8.86441	0
hTF_sg00206	ALX4	8.61976	6.60114	7.19526	8.73916	0
hTF_sg00207	ALX4	8.33207	8.94668	8.58967	8.28099	0
hTF_sg00208	ALX4	10.1315	8.34553	8.93679	7.71618	0
hTF_sg00209	ALX4	8.02762	8.17616	7.54925	8.73916	0
hTF_sg00210	ALYREF	10.2261	11.0005	10.9976	10.8621	0
hTF_sg00211	ALYREF	7.21083	6.76941	7.40803	8.71275	0
hTF_sg00212	ALYREF	8.46817	5.78258	6.87579	5.3131	0
hTF_sg00213	ALYREF	8.2531	0	0	0	0
hTF_sg00214	ALYREF	10.175	8.47291	8.03888	6.966	0
hTF_sg00215	ALYREF	8.46817	8.67719	9.14399	9.10678	0
hTF_sg00216	ALYREF	8.7732	0	0	0	0
hTF_sg00217	ALYREF	9.81932	10.4265	9.89178	9.43224	0
hTF_sg00218	ALYREF	9.30208	8.47291	8.54539	9.02328	0
hTF_sg00219	ALYREF	9.93227	11.1529	10.7808	10.4312	0
hTF_sg00220	ANKEF1	8.66405	7.23964	7.93973	8.68585	0
hTF_sg00221	ANKEF1	9.7675	5.93196	7.59341	8.97965	0
hTF_sg00222	ANKEF1	8.8442	4.64505	5.88803	6.14488	0
hTF_sg00223	ANKEF1	7.08618	10.1267	9.73305	9.98926	0
hTF_sg00224	ANKEF1	10.1409	11.3416	11.7441	11.6167	0
hTF_sg00225	ANKEF1	8.70701	8.92901	8.9021	9.27867	0
hTF_sg00226	ANKEF1	8.36464	10.8584	10.2638	9.75051	0
hTF_sg00227	ANKEF1	8.46817	10.762	10.2501	9.96709	0
hTF_sg00228	ANKEF1	8.60166	7.91412	8.27412	7.6057	0
hTF_sg00229	ANKEF1	10.1932	8.81822	9.03613	7.8188	0
hTF_sg00230	ANKRA2	7.82411	9.14334	8.52274	6.6691	0
hTF_sg00231	ANKRA2	10.0167	8.47291	8.00658	8.54325	0
hTF_sg00232	ANKRA2	10.4449	8.91113	8.86655	9.48	0
hTF_sg00233	ANKRA2	9.23907	8.89302	7.13678	5.78812	0
hTF_sg00234	ANKRA2	9.95383	8.91113	8.49972	7.8188	0
hTF_sg00235	ANKRA2	9.6089	10.3084	9.9859	9.89845	0
hTF_sg00236	ANKRA2	9.08473	5.42747	0	7.05279	0
hTF_sg00237	ANKRA2	9.25653	6.98991	7.45666	6.55481	0
hTF_sg00238	ANKRA2	8.60166	9.57678	9.53216	10.085	0
hTF_sg00239	ANKRA2	10.4424	11.1221	11.1309	10.7497	13.1679
hTF_sg00240	ANKRD1	8.56477	5.61592	7.40803	5.57007	0
hTF_sg00241	ANKRD1	7.39025	6.98991	0	6.55481	0
hTF_sg00242	ANKRD1	8.66405	0	5.57218	0	0
hTF_sg00243	ANKRD1	6.07068	6.76941	6.87579	8.51296	0
hTF_sg00244	ANKRD1	6.7669	8.54427	8.24673	6.966	0
hTF_sg00245	ANKRD1	6.94974	0	6.36648	6.43067	0
hTF_sg00246	ANKRD1	8.6553	7.84044	7.67787	8.38501	0
hTF_sg00247	ANKRD1	10.0336	9.49509	9.82852	9.83864	0
hTF_sg00248	ANKRD1	9.8993	7.34996	9.18786	8.08901	0
hTF_sg00249	ANKRD1	7.25782	4.64505	5.38386	5.57007	0
hTF_sg00250	ANKRD10	10.1188	6.98991	7.97354	8.1295	0
hTF_sg00251	ANKRD10	9.49584	7.12017	8.84844	9.04462	0
hTF_sg00252	ANKRD10	0	0	0	0	0
hTF_sg00253	ANKRD10	8.81308	5.78258	8.95383	7.662	0
hTF_sg00254	ANKRD10	0	0	0	0	0
hTF_sg00255	ANKRD10	8.68998	8.81822	9.3639	9.62867	0
hTF_sg00256	ANKRD10	7.71046	6.76941	7.01218	7.6057	0
hTF_sg00257	ANKRD10	7.45217	7.29585	7.97354	6.966	0
hTF_sg00258	ANKRD10	9.85032	10.0552	9.85597	9.8508	0
hTF_sg00259	ANKRD10	8.13221	7.50108	8.27412	7.76841	0
hTF_sg00260	ANKRD2	7.00587	0	0	0	0
hTF_sg00261	ANKRD2	8.82092	9.23246	9.95238	10.2036	0
hTF_sg00262	ANKRD2	8.34301	9.32991	8.47632	8.51296	0
hTF_sg00263	ANKRD2	10.1781	8.49709	8.37876	9.16638	0
hTF_sg00264	ANKRD2	8.09387	7.80213	6.80244	7.21211	0
hTF_sg00265	ANKRD2	8.55539	9.09663	8.84844	9.61447	12.2401
hTF_sg00266	ANKRD2	10.1409	11.6338	11.2768	11.2633	0
hTF_sg00267	ANKRD2	10.1503	9.58808	9.64137	9.69762	0
hTF_sg00268	ANKRD2	8.68998	7.84044	7.59341	6.77501	0
hTF_sg00269	ANKRD2	7.88524	0	5.38386	0	0
hTF_sg00270	ANKRD22	7.72725	5.61592	6.46484	7.96022	0
hTF_sg00271	ANKRD22	8.97651	9.48304	7.25147	4.60013	0
hTF_sg00272	ANKRD22	9.38379	8.37192	9.95238	8.97965	0
hTF_sg00273	ANKRD22	7.98637	6.06731	6.46484	0	0
hTF_sg00274	ANKRD22	9.88066	7.54813	7.93973	8.54325	0
hTF_sg00275	ANKRD22	8.70701	8.20581	7.63626	8.08901	0
hTF_sg00276	ANKRD22	8.11954	7.18114	6.55693	6.966	0
hTF_sg00277	ANKRD22	8.10676	8.52087	9.3639	9.61447	2.73917
hTF_sg00278	ANKRD22	8.68139	8.61226	8.67435	8.28099	0
hTF_sg00279	ANKRD22	8.28747	6.06731	4.60218	6.6691	0
hTF_sg00280	ANKRD30A	9.85414	11.2803	11.2146	11.2404	0
hTF_sg00281	ANKRD30A	8.96947	9.54233	9.35109	8.4504	0
hTF_sg00282	ANKRD30A	8.63764	6.19105	3.66039	6.55481	0
hTF_sg00283	ANKRD30A	7.08618	0	5.73873	5.3131	0
hTF_sg00284	ANKRD30A	9.486	10.6478	10.8044	11.12	0
hTF_sg00285	ANKRD30A	8.94096	8.4233	8.07047	8.51296	0
hTF_sg00286	ANKRD30A	7.13734	7.76278	6.55693	6.14488	0
hTF_sg00287	ANKRD30A	8.7732	8.87468	9.59867	9.64272	0
hTF_sg00288	ANKRD30A	9.11056	10.2095	10.7518	10.3043	12.8879
hTF_sg00289	ANKRD30A	10.0064	9.97995	9.68284	9.91011	0
hTF_sg00290	ANKRD32	9.07164	8.75946	8.91955	9.04462	0
hTF_sg00291	ANKRD32	8.014	3.70158	0	5.00022	0
hTF_sg00292	ANKRD32	8.06774	8.05108	7.07582	7.42229	0
hTF_sg00293	ANKRD32	8.04112	4.9554	3.66039	3.12948	13.6851
hTF_sg00294	ANKRD32	8.66405	8.20581	8.2188	8.76509	0
hTF_sg00295	ANKRD32	8.76509	7.12017	7.93973	7.8188	0
hTF_sg00296	ANKRD32	5.71423	6.60114	4.60218	0	0
hTF_sg00297	ANKRD32	10.1596	9.54233	9.28531	10.085	0
hTF_sg00298	ANKRD32	8.60166	8.8561	8.86655	9.88668	0
hTF_sg00299	ANKRD32	10.2023	9.90963	9.90059	10.0643	0
hTF_sg00300	ANKRD33	8.9624	7.40211	7.5037	8.54325	0
hTF_sg00301	ANKRD33	8.83648	8.7989	8.98732	7.96022	0
hTF_sg00302	ANKRD33	8.37533	6.60114	0	0	0
hTF_sg00303	ANKRD33	9.55347	6.50902	8.07047	6.55481	0
hTF_sg00304	ANKRD33	9.75117	6.84672	7.83327	8.08901	12.7425
hTF_sg00305	ANKRD33	10.1993	9.83571	9.90935	10.0326	3.62687
hTF_sg00306	ANKRD33	8.30995	0	5.57218	5.57007	0
hTF_sg00307	ANKRD33	8.06774	7.72233	8.95383	8.3165	0
hTF_sg00308	ANKRD33	8.50759	8.14589	8.27412	7.35557	0
hTF_sg00309	ANKRD33	10.4116	10.1573	10.3174	10.0326	2.73917
hTF_sg00310	ANKRD42	9.75527	8.94668	9.41401	8.63049	0
hTF_sg00311	ANKRD42	6.48034	0	5.38386	5.78812	0
hTF_sg00312	ANKRD42	7.45217	6.41062	7.79596	5.78812	0
hTF_sg00313	ANKRD42	8.49783	6.41062	4.91218	7.71618	4.87697
hTF_sg00314	ANKRD42	7.79254	7.72233	7.83327	7.96022	0
hTF_sg00315	ANKRD42	8.7732	8.26333	8.88443	5.00022	0
hTF_sg00316	ANKRD42	10.2083	9.86387	9.85597	9.73747	0
hTF_sg00317	ANKRD42	8.36464	5.78258	7.01218	8.35116	0
hTF_sg00318	ANKRD42	7.67627	6.92009	4.20681	0	0
hTF_sg00319	ANKRD42	6.86122	7.72233	7.30556	5.57007	0
hTF_sg00320	ANKRD45	9.88441	8.47291	8.88443	8.48202	0
hTF_sg00321	ANKRD45	8.74049	7.54813	8.27412	7.54712	0
hTF_sg00322	ANKRD45	9.56753	9.51891	9.11399	7.662	0
hTF_sg00323	ANKRD45	8.42764	5.61592	6.14699	6.14488	0
hTF_sg00324	ANKRD45	8.00025	7.59369	8.61131	8.60199	0
hTF_sg00325	ANKRD45	9.98559	10.5001	10.6457	10.7881	0
hTF_sg00326	ANKRD45	9.43068	10.2878	10.5977	10.7102	0
hTF_sg00327	ANKRD45	9.24491	9.36974	10.2292	10.3219	0
hTF_sg00328	ANKRD45	9.67531	10.7669	10.7322	10.8918	2.73917
hTF_sg00329	ANKRD45	8.75693	9.28895	8.65364	9.49558	0
hTF_sg00330	ANKRD49	8.80519	9.17366	8.54539	8.63049	0
hTF_sg00331	ANKRD49	10.2953	9.85455	9.57684	9.26055	0
hTF_sg00332	ANKRD49	9.50073	9.81662	9.75265	9.29656	0
hTF_sg00333	ANKRD49	8.69852	8.92901	5.57218	6.55481	0
hTF_sg00334	ANKRD49	9.84263	7.87775	8.24673	9.18572	0
hTF_sg00335	ANKRD49	8.56477	8.52087	6.02331	5.57007	0
hTF_sg00336	ANKRD49	9.05177	6.06731	6.14699	0	0
hTF_sg00337	ANKRD49	9.903	9.38278	9.14399	8.68585	0
hTF_sg00338	ANKRD49	7.80841	9.51891	9.23043	9.14679	0
hTF_sg00339	ANKRD49	8.98352	9.78751	9.63081	9.67044	11.7295
hTF_sg00340	ANKRD53	9.26805	5.93196	7.13678	7.48605	0
hTF_sg00341	ANKRD53	7.88524	7.80213	9.00377	8.00444	0
hTF_sg00342	ANKRD53	10.4038	8.26333	8.61131	8.54325	0
hTF_sg00343	ANKRD53	9.75527	10.2527	9.99415	10.5627	0
hTF_sg00344	ANKRD53	9.2332	8.92901	8.3533	7.54712	0
hTF_sg00345	ANKRD53	9.01805	9.97134	9.72315	9.73747	0
hTF_sg00346	ANKRD53	9.03163	9.64329	9.4743	8.60199	0
hTF_sg00347	ANKRD53	7.8702	8.89302	7.67787	6.43067	0
hTF_sg00348	ANKRD53	8.32105	9.11237	7.54925	8.20724	0
hTF_sg00349	ANKRD53	8.14476	7.9496	7.19526	8.24459	0
hTF_sg00350	ANKRD54	10.2202	9.30273	9.80992	10.1845	0
hTF_sg00351	ANKRD54	8.94814	4.9554	6.9456	6.14488	0
hTF_sg00352	ANKRD54	8.21788	8.26333	9.14399	9.2422	0
hTF_sg00353	ANKRD54	7.76027	8.05108	7.71832	7.13465	0
hTF_sg00354	ANKRD54	9.61793	10.2739	10.5704	10.4473	0
hTF_sg00355	ANKRD54	8.28747	9.32991	8.67435	7.96022	2.73917
hTF_sg00356	ANKRD54	8.81308	8.99842	8.24673	8.51296	0
hTF_sg00357	ANKRD54	8.58333	9.51891	9.52077	9.31424	0
hTF_sg00358	ANKRD54	8.55539	8.49709	8.2188	8.51296	0
hTF_sg00359	ANKRD54	7.65887	8.01804	6.72515	6.77501	0
hTF_sg00360	ANKRD55	7.54981	0	0	0	0
hTF_sg00361	ANKRD55	8.47813	9.27503	8.81153	8.91161	2.73917
hTF_sg00362	ANKRD55	8.40695	8.77931	7.13678	6.87366	0
hTF_sg00363	ANKRD55	8.76509	6.92009	7.79596	7.35557	0
hTF_sg00364	ANKRD55	9.78765	6.92009	8.91955	8.73916	0
hTF_sg00365	ANKRD55	8.74049	0	0	3.12948	0
hTF_sg00366	ANKRD55	7.36901	0	5.16721	0	0
hTF_sg00367	ANKRD55	8.90451	5.78258	6.64349	6.29484	0
hTF_sg00368	ANKRD55	8.78126	7.80213	8.03888	8.04735	0
hTF_sg00369	ANKRD55	10.356	9.63241	9.9859	10.2502	0
hTF_sg00370	ANKRD6	10.3587	9.01526	9.73305	9.48	0
hTF_sg00371	ANKRD6	8.88967	5.21066	5.88803	7.76841	0
hTF_sg00372	ANKRD6	10.0604	10.2947	10.7371	10.5403	0
hTF_sg00373	ANKRD6	8.36464	9.04836	8.5677	9.06564	0
hTF_sg00374	ANKRD6	9.86177	7.12017	8.73474	8.57292	0
hTF_sg00375	ANKRD6	8.66405	0	6.02331	5.9775	0
hTF_sg00376	ANKRD6	10.2611	9.53067	9.57684	8.97965	0
hTF_sg00377	ANKRD6	7.60537	7.50108	7.67787	7.05279	0
hTF_sg00378	ANKRD6	5.14294	0	0	0	0
hTF_sg00379	ANKRD6	8.58333	7.12017	4.91218	7.662	0
hTF_sg00380	ANKRD7	7.74385	0	2.77021	5.00022	0
hTF_sg00381	ANKRD7	7.53081	6.84672	6.9456	6.966	0
hTF_sg00382	ANKRD7	8.16955	7.68071	9.28531	9.06564	0
hTF_sg00383	ANKRD7	8.69852	8.26333	8.42837	8.48202	0
hTF_sg00384	ANKRD7	8.6465	9.86387	9.52077	9.82637	0
hTF_sg00385	ANKRD7	10.1658	10.757	10.9643	10.7944	0
hTF_sg00386	ANKRD7	8.39648	8.34553	8.10138	5.00022	0
hTF_sg00387	ANKRD7	8.16955	7.84044	8.301	8.51296	0
hTF_sg00388	ANKRD7	7.64126	4.64505	7.01218	5.9775	0
hTF_sg00389	ANKRD7	8.33207	9.84516	10.2292	10.1256	0
hTF_sg00390	ANKS1A	9.11056	2.80842	6.46484	6.55481	0
hTF_sg00391	ANKS1A	8.89711	8.20581	7.5037	7.35557	0
hTF_sg00392	ANKS1A	9.37848	9.4085	9.46244	8.86441	0
hTF_sg00393	ANKS1A	9.95383	9.64329	9.60947	9.64272	0
hTF_sg00394	ANKS1A	8.95529	5.42747	7.30556	8.71275	0
hTF_sg00395	ANKS1A	8.93374	7.59369	7.40803	6.43067	0
hTF_sg00396	ANKS1A	10.5966	9.65408	9.33817	9.55625	0
hTF_sg00397	ANKS1A	9.75117	10.2313	10.201	10.3219	0
hTF_sg00398	ANKS1A	9.2332	8.37192	6.55693	7.05279	0
hTF_sg00399	ANKS1A	8.54596	5.78258	7.30556	8.68585	0
hTF_sg00400	ANKS3	8.22972	6.305	5.16721	0	0
hTF_sg00401	ANKS3	9.88814	9.08072	9.05204	8.38501	0
hTF_sg00402	ANKS3	7.65887	8.26333	4.91218	4.60013	0
hTF_sg00403	ANKS3	10.507	8.99842	8.95383	8.60199	0
hTF_sg00404	ANKS3	10.3177	10.8491	11.2903	11.1449	13.3061
hTF_sg00405	ANKS3	8.35386	7.40211	6.55693	4.0446	0
hTF_sg00406	ANKS3	8.95529	9.21798	9.84688	9.61447	13.261
hTF_sg00407	ANKS3	9.05842	9.73764	8.93679	8.91161	0
hTF_sg00408	ANKS3	10.5264	8.49709	8.27412	8.63049	0
hTF_sg00409	ANKS3	8.68998	8.4233	9.02004	8.00444	0
hTF_sg00410	ANKZF1	8.47813	8.01804	7.79596	5.00022	0
hTF_sg00411	ANKZF1	10.0098	10.0794	10.651	10.0002	0
hTF_sg00412	ANKZF1	10.0167	7.68071	8.16129	9.04462	0
hTF_sg00413	ANKZF1	10.0269	8.17616	8.9021	9.10678	12.9441
hTF_sg00414	ANKZF1	8.014	5.42747	6.64349	7.05279	0
hTF_sg00415	ANKZF1	8.49783	8.54427	7.97354	4.60013	0
hTF_sg00416	ANKZF1	8.02762	6.76941	8.07047	7.96022	2.73917
hTF_sg00417	ANKZF1	7.36901	5.61592	5.38386	6.966	0
hTF_sg00418	ANKZF1	9.06505	8.75946	6.14699	0	0
hTF_sg00419	ANKZF1	9.39959	12.8867	8.54539	7.42229	0
hTF_sg00420	APBB1	9.05842	5.93196	5.73873	5.3131	0
hTF_sg00421	APBB1	8.15721	7.63786	7.45666	7.8188	0
hTF_sg00422	APBB1	9.63138	11.0463	10.6139	10.7432	0
hTF_sg00423	APBB1	8.47813	2.80842	6.2609	8.3165	0
hTF_sg00424	APBB1	8.56477	6.305	5.57218	7.28562	0
hTF_sg00425	APBB1	8.90451	9.57678	9.12907	8.57292	2.73917
hTF_sg00426	APBB1	7.77649	7.50108	8.24673	7.96022	0
hTF_sg00427	APBB1	8.75693	0	3.66039	0	0
hTF_sg00428	APBB1	8.54596	10.2947	10.1866	10.2036	0
hTF_sg00429	APBB1	10.1993	11.7887	11.7922	11.6344	0
hTF_sg00430	APBB2	8.13221	6.305	0	0	0
hTF_sg00431	APBB2	8.74873	7.23964	4.91218	6.77501	0
hTF_sg00432	APBB2	8.10676	3.70158	0	0	0
hTF_sg00433	APBB2	8.96947	7.84044	7.93973	9.20479	0
hTF_sg00434	APBB2	8.44805	0	0	0	0
hTF_sg00435	APBB2	7.13734	3.70158	7.25147	8.28099	0
hTF_sg00436	APBB2	8.66405	7.80213	6.64349	6.6691	13.21
hTF_sg00437	APBB2	9.62243	7.91412	8.2188	8.63049	2.73917
hTF_sg00438	APBB2	9.08473	9.48304	10.3818	9.51099	13.3624
hTF_sg00439	APBB2	10.2023	10.2384	9.91806	10.4946	0
hTF_sg00440	APC	7.82411	6.06731	6.02331	0	0
hTF_sg00441	APC	9.32432	12.6363	12.2646	12.3101	14.0322
hTF_sg00442	APC	8.78928	8.05108	8.27412	8.54325	0
hTF_sg00443	APC	8.27611	2.80842	7.25147	6.43067	0
hTF_sg00444	APC	9.10414	8.58995	7.79596	7.28562	0
hTF_sg00445	APC	9.59981	8.01804	8.79271	8.51296	0
hTF_sg00446	APC	9.66227	9.91861	9.31198	9.3317	0
hTF_sg00447	APC	9.97859	9.50705	9.33817	9.98926	0
hTF_sg00448	APC	8.22972	8.05108	7.5037	7.8675	0
hTF_sg00449	APC	8.69852	10.0714	8.9021	9.12693	0
hTF_sg00450	APEX1	10.3694	7.12017	7.07582	7.35557	0
hTF_sg00451	APEX1	8.02762	6.06731	4.20681	4.0446	0
hTF_sg00452	APEX1	7.43183	4.9554	3.66039	0	0
hTF_sg00453	APEX1	8.55539	4.9554	3.66039	0	0
hTF_sg00454	APEX1	8.5269	7.29585	8.54539	7.6057	0
hTF_sg00455	APEX1	8.29875	0	0	0	0
hTF_sg00456	APEX1	8.43788	7.29585	5.38386	6.966	2.73917
hTF_sg00457	APEX1	7.25782	7.50108	8.37876	8.84021	0
hTF_sg00458	APEX1	8.97651	5.93196	3.66039	5.78812	0
hTF_sg00459	APEX1	9.95026	9.30273	9.5878	9.55625	0
hTF_sg00460	AR	10.3533	12.3178	11.8319	11.8283	2.73917
hTF_sg00461	AR	8.94096	9.30273	9.57684	8.93465	0
hTF_sg00462	AR	10.5989	10.8158	10.8642	11.1099	2.73917
hTF_sg00463	AR	8.15721	6.92009	8.16129	7.21211	0
hTF_sg00464	AR	8.14476	6.76941	4.60218	4.60013	0
hTF_sg00465	AR	8.014	9.18859	8.71489	8.63049	2.73917
hTF_sg00466	AR	10.1125	10.637	10.2222	10.1554	0
hTF_sg00467	AR	6.66599	7.12017	6.55693	7.662	0
hTF_sg00468	AR	8.69852	8.92901	9.11399	9.34895	0
hTF_sg00469	AR	8.28747	7.9496	7.86964	6.87366	2.73917
hTF_sg00470	ARHGAP35	9.2214	9.3957	10.0507	10.5176	0
hTF_sg00471	ARHGAP35	8.9624	9.51891	8.84844	8.65843	0
hTF_sg00472	ARHGAP35	8.21788	4.64505	6.14699	4.0446	0
hTF_sg00473	ARHGAP35	8.30995	0	0	3.12948	0
hTF_sg00474	ARHGAP35	8.61976	0	5.16721	0	0
hTF_sg00475	ARHGAP35	8.74873	9.53067	8.27412	9.12693	0
hTF_sg00476	ARHGAP35	10.6394	11.5292	11.7611	11.8252	11.1019
hTF_sg00477	ARHGAP35	8.49783	9.3957	9.57684	9.55625	0
hTF_sg00478	ARHGAP35	8.9624	10.6039	10.5648	10.5403	12.5401
hTF_sg00479	ARHGAP35	7.69347	0	0	0	0
hTF_sg00480	ARID1A	9.28516	7.54813	7.19526	8.57292	2.73917
hTF_sg00481	ARID1A	10.122	10.3882	9.49772	9.57103	0
hTF_sg00482	ARID1A	8.26465	8.47291	8.45254	7.71618	2.73917
hTF_sg00483	ARID1A	8.02762	8.37192	8.47632	8.95732	0
hTF_sg00484	ARID1A	8.51728	0	0	0	0
hTF_sg00485	ARID1A	9.62243	8.94668	9.15876	8.00444	0
hTF_sg00486	ARID1A	10.3587	8.23485	7.93973	8.08901	0
hTF_sg00487	ARID1A	10.0703	9.32991	9.57684	9.78894	0
hTF_sg00488	ARID1A	10.1658	10.5815	9.97759	10.0643	0
hTF_sg00489	ARID1A	8.34301	6.98991	8.03888	8.51296	11.9021
hTF_sg00490	ARID1B	8.54596	9.56539	8.9021	9.89845	12.983
hTF_sg00491	ARID1B	9.46112	7.54813	8.63263	7.6057	0
hTF_sg00492	ARID1B	7.94389	8.81822	8.10138	8.71275	0
hTF_sg00493	ARID1B	9.86557	11.8154	11.4	11.3037	0
hTF_sg00494	ARID1B	9.0977	9.70687	8.61131	8.57292	0
hTF_sg00495	ARID1B	8.55539	7.91412	7.75766	8.57292	0
hTF_sg00496	ARID1B	10.1125	9.06463	8.52274	7.96022	12.4331
hTF_sg00497	ARID1B	7.74385	6.41062	7.25147	4.0446	0
hTF_sg00498	ARID1B	8.30995	8.63423	8.2188	7.71618	0
hTF_sg00499	ARID1B	7.8702	7.87775	7.07582	4.60013	0
hTF_sg00500	ARID3A	9.67963	11.8034	11.2075	11.0158	2.73917
hTF_sg00501	ARID3A	8.99743	12.3613	11.7922	11.4667	0
hTF_sg00502	ARID3A	8.02762	9.15858	8.2188	8.57292	0
hTF_sg00503	ARID3A	9.07164	9.08072	9.20219	9.18572	0
hTF_sg00504	ARID3A	8.78928	10.706	10.9893	10.6968	0
hTF_sg00505	ARID3A	0	0	0	0	0
hTF_sg00506	ARID3A	9.0782	10.9312	10.3628	10.0432	2.73917
hTF_sg00507	ARID3A	9.91405	10.9749	9.85597	10.2594	0
hTF_sg00508	ARID3A	7.83964	8.14589	8.24673	8.8156	0
hTF_sg00509	ARID3A	0	0	0	0	0
hTF_sg00510	ARID3B	10.3149	7.45244	7.54925	8.04735	0
hTF_sg00511	ARID3B	8.35386	7.54813	5.88803	0	0
hTF_sg00512	ARID3B	9.85032	9.51891	8.32739	9.08636	0
hTF_sg00513	ARID3B	9.70104	8.17616	8.45254	6.43067	0
hTF_sg00514	ARID3B	8.54596	6.06731	6.55693	5.00022	0
hTF_sg00515	ARID3B	8.90451	7.34996	4.60218	0	0
hTF_sg00516	ARID3B	10.2202	9.70687	9.31198	9.64272	0
hTF_sg00517	ARID3B	9.59066	10.224	10.5481	10.5774	0
hTF_sg00518	ARID3B	10.1093	9.76777	10.0586	9.04462	0
hTF_sg00519	ARID3B	8.00025	8.6982	8.00658	8.08901	2.73917
hTF_sg00520	ARID4A	10.106	8.01804	8.2188	9.00163	6.60743
hTF_sg00521	ARID4A	8.7732	7.18114	8.07047	6.6691	0
hTF_sg00522	ARID4A	7.34744	6.76941	7.67787	7.6057	0
hTF_sg00523	ARID4A	6.35628	6.06731	6.46484	5.9775	0
hTF_sg00524	ARID4A	7.92945	8.17616	7.45666	7.662	0
hTF_sg00525	ARID4A	7.98637	7.98423	7.67787	7.13465	0
hTF_sg00526	ARID4A	8.26465	7.54813	7.83327	7.48605	2.73917
hTF_sg00527	ARID4A	10.0303	9.17366	8.3533	9.04462	0
hTF_sg00528	ARID4A	8.74049	7.12017	6.55693	8.3165	0
hTF_sg00529	ARID4A	8.014	7.80213	9.70313	9.02328	0
hTF_sg00530	ARID4B	8.85188	6.06731	6.87579	6.966	0
hTF_sg00531	ARID4B	8.10676	4.64505	4.20681	7.05279	0
hTF_sg00532	ARID4B	9.68823	8.91113	9.31198	9.06564	0
hTF_sg00533	ARID4B	6.89133	0	0	0	0
hTF_sg00534	ARID4B	7.03314	2.80842	0	0	0
hTF_sg00535	ARID4B	8.5269	4.64505	6.80244	0	0
hTF_sg00536	ARID4B	8.72385	8.37192	7.45666	7.6057	0
hTF_sg00537	ARID4B	8.74049	0	6.64349	5.78812	7.51301
hTF_sg00538	ARID4B	5.71423	0	0	0	0
hTF_sg00539	ARID4B	8.82872	0	0	0	0
hTF_sg00540	ARID5B	7.39025	6.92009	7.45666	6.87366	0
hTF_sg00541	ARID5B	8.95529	9.32991	9.09875	8.4504	0
hTF_sg00542	ARID5B	8.68139	8.63423	7.13678	6.55481	0
hTF_sg00543	ARID5B	8.18178	6.19105	4.20681	3.12948	0
hTF_sg00544	ARID5B	10.2868	10.3422	10.1501	10.0538	0
hTF_sg00545	ARID5B	8.35386	7.68071	8.71489	9.00163	0
hTF_sg00546	ARID5B	8.58333	3.70158	0	0	0
hTF_sg00547	ARID5B	8.2531	8.96413	9.74289	9.65665	0
hTF_sg00548	ARID5B	9.55817	5.93196	8.3533	10.085	0
hTF_sg00549	ARID5B	7.71046	9.26098	8.52274	8.04735	0
hTF_sg00550	ARNT	8.27611	5.61592	7.63626	7.662	0
hTF_sg00551	ARNT	9.99602	3.70158	4.91218	3.12948	0
hTF_sg00552	ARNT	5.49641	0	0	0	0
hTF_sg00553	ARNT	8.56477	8.17616	7.40803	8.16889	0
hTF_sg00554	ARNT	8.85188	7.87775	8.301	7.21211	0
hTF_sg00555	ARNT	8.95529	8.17616	7.79596	5.78812	0
hTF_sg00556	ARNT	10.5712	10.512	10.3881	10.69	0
hTF_sg00557	ARNT	9.03838	8.11498	8.91955	8.95732	0
hTF_sg00558	ARNT	6.92083	8.96413	8.45254	8.8156	0
hTF_sg00559	ARNT	8.37533	7.54813	8.73474	9.08636	0
hTF_sg00560	ARNT2	8.14476	7.87775	8.16129	6.77501	0
hTF_sg00561	ARNT2	7.60537	7.84044	7.45666	8.41807	0
hTF_sg00562	ARNT2	7.60537	0	4.20681	6.6691	0
hTF_sg00563	ARNT2	9.8154	7.59369	8.27412	5.57007	0
hTF_sg00564	ARNT2	7.79254	4.9554	6.46484	6.55481	0
hTF_sg00565	ARNT2	9.7675	10.1948	9.69302	9.10678	13.5024
hTF_sg00566	ARNT2	8.68998	9.01526	9.06778	8.76509	0
hTF_sg00567	ARNT2	7.855	2.80842	3.66039	3.12948	0
hTF_sg00568	ARNT2	10.1347	10.5984	11.1569	11.2588	0
hTF_sg00569	ARNT2	9.55347	9.32991	10.0507	9.78894	0
hTF_sg00570	ARNTL	8.73219	7.98423	8.24673	7.8188	0
hTF_sg00571	ARNTL	10.3801	8.29125	9.57684	8.63049	2.73917
hTF_sg00572	ARNTL	6.22053	5.21066	4.91218	6.966	0
hTF_sg00573	ARNTL	8.63764	5.93196	6.46484	5.9775	0
hTF_sg00574	ARNTL	9.92501	11.1337	10.7855	10.6695	13.3037
hTF_sg00575	ARNTL	7.11199	7.59369	8.5677	8.41807	0
hTF_sg00576	ARNTL	8.00025	0	0	0	0
hTF_sg00577	ARNTL	8.6465	7.50108	5.73873	0	0
hTF_sg00578	ARNTL	9.50073	9.44625	8.58967	9.12693	2.73917
hTF_sg00579	ARNTL	9.92136	9.28895	9.73305	8.35116	13.4645
hTF_sg00580	ARNTL2	8.62873	5.93196	6.9456	4.0446	0
hTF_sg00581	ARNTL2	8.68998	8.20581	7.59341	7.662	0
hTF_sg00582	ARNTL2	10.1719	8.83729	7.67787	8.4504	0
hTF_sg00583	ARNTL2	8.35386	6.19105	7.25147	7.71618	0
hTF_sg00584	ARNTL2	8.15721	4.2491	6.64349	6.43067	0
hTF_sg00585	ARNTL2	7.80841	6.68773	5.57218	4.0446	0
hTF_sg00586	ARNTL2	7.49203	7.59369	5.38386	7.54712	0
hTF_sg00587	ARNTL2	10.3369	9.08072	8.71489	9.29656	13.2543
hTF_sg00588	ARNTL2	8.53646	8.20581	7.07582	7.35557	0
hTF_sg00589	ARNTL2	8.85188	9.0319	8.32739	9.18572	0
hTF_sg00590	ARX	8.45814	8.47291	7.79596	8.16889	0
hTF_sg00591	ARX	7.74385	0	6.14699	0	0
hTF_sg00592	ARX	8.58333	5.93196	7.97354	7.96022	0
hTF_sg00593	ARX	8.67274	9.08072	8.63263	8.65843	0
hTF_sg00594	ARX	9.93588	9.58808	8.77365	9.65665	0
hTF_sg00595	ARX	8.45814	8.11498	8.9021	9.27867	0
hTF_sg00596	ARX	9.34079	10.7112	10.4374	10.1941	0
hTF_sg00597	ARX	8.33207	8.54427	8.13164	7.8188	0
hTF_sg00598	ARX	8.95529	11.3876	10.8091	10.2775	0
hTF_sg00599	ARX	6.39883	6.84672	7.40803	0	0
hTF_sg00600	ASB1	9.64027	6.98991	8.2188	8.00444	0
hTF_sg00601	ASB1	8.80519	0	2.77021	0	0
hTF_sg00602	ASB1	10.6657	10.0388	10.7073	10.7562	0
hTF_sg00603	ASB1	8.71545	9.75779	9.08335	8.84021	0
hTF_sg00604	ASB1	10.3451	10.4637	10.4733	10.6136	11.3385
hTF_sg00605	ASB1	8.28747	8.31865	6.64349	8.65843	0
hTF_sg00606	ASB1	9.05842	9.92753	10.0742	10.2502	0
hTF_sg00607	ASB1	10.0931	9.9885	10.3042	10.2502	13.4477
hTF_sg00608	ASB1	10.2113	10.1267	10.3174	10.7366	12.8496
hTF_sg00609	ASB1	9.2623	8.29125	8.49972	8.73916	0
hTF_sg00610	ASB10	9.88814	9.77767	8.98732	8.60199	0
hTF_sg00611	ASB10	10.4116	8.89302	9.29871	9.2422	0
hTF_sg00612	ASB10	9.25653	9.24679	9.02004	9.22362	11.5056
hTF_sg00613	ASB10	8.87467	9.15858	9.09875	8.4504	0
hTF_sg00614	ASB10	8.97651	4.2491	4.60218	7.21211	0
hTF_sg00615	ASB10	8.37533	7.59369	5.16721	8.3165	0
hTF_sg00616	ASB10	6.92083	5.21066	7.07582	7.13465	0
hTF_sg00617	ASB10	8.08086	5.61592	7.63626	7.42229	0
hTF_sg00618	ASB10	8.99049	4.9554	5.88803	4.60013	0
hTF_sg00619	ASB10	8.41733	5.21066	6.72515	7.48605	0
hTF_sg00620	ASB11	9.63138	7.54813	7.59341	7.8675	0
hTF_sg00621	ASB11	10.0504	10.7368	10.7518	10.4312	0
hTF_sg00622	ASB11	10.8874	8.14589	9.5658	8.8882	0
hTF_sg00623	ASB11	7.45217	6.06731	5.57218	0	0
hTF_sg00624	ASB11	8.37533	9.56539	7.86964	8.65843	0
hTF_sg00625	ASB11	7.8702	8.29125	7.63626	8.00444	0
hTF_sg00626	ASB11	8.33207	8.4233	7.45666	4.0446	0
hTF_sg00627	ASB11	9.98907	8.20581	9.00377	9.34895	2.73917
hTF_sg00628	ASB11	9.23907	6.50902	8.37876	8.73916	2.73917
hTF_sg00629	ASB11	8.30995	0	6.72515	7.54712	0
hTF_sg00630	ASB15	9.29082	8.39784	8.75433	9.00163	2.73917
hTF_sg00631	ASB15	8.44805	7.9496	8.71489	8.00444	0
hTF_sg00632	ASB15	8.16955	9.18859	9.4743	8.68585	0
hTF_sg00633	ASB15	8.18178	0	6.64349	8.3165	0
hTF_sg00634	ASB15	8.21788	8.23485	7.90511	8.91161	0
hTF_sg00635	ASB15	7.47224	8.20581	6.87579	6.87366	0
hTF_sg00636	ASB15	10.0132	10.224	10.082	10.1651	2.73917
hTF_sg00637	ASB15	6.07068	2.80842	0	0	0
hTF_sg00638	ASB15	7.92945	4.2491	4.20681	0	0
hTF_sg00639	ASB15	8.72385	9.58808	9.82852	9.10678	12.2982
hTF_sg00640	ASB4	9.93227	10.1724	9.85597	8.93465	0
hTF_sg00641	ASB4	9.8154	8.37192	8.65364	8.71275	0
hTF_sg00642	ASB4	9.92136	9.43378	9.17339	9.89845	0
hTF_sg00643	ASB4	9.35166	9.67543	9.62018	9.73747	2.73917
hTF_sg00644	ASB4	10.0996	8.71891	7.35771	6.14488	0
hTF_sg00645	ASB4	8.55539	8.37192	7.07582	7.21211	0
hTF_sg00646	ASB4	7.41119	7.12017	7.13678	7.662	0
hTF_sg00647	ASB4	9.42555	9.18859	7.93973	6.6691	0
hTF_sg00648	ASB4	7.47224	6.76941	0	0	0
hTF_sg00649	ASB4	10.1125	10.5355	10.6246	10.5328	0
hTF_sg00650	ASB6	9.19749	7.12017	8.67435	8.76509	2.73917
hTF_sg00651	ASB6	9.22731	9.8262	9.49772	9.43224	0
hTF_sg00652	ASB6	8.39648	5.21066	4.91218	6.14488	2.73917
hTF_sg00653	ASB6	8.21788	7.34996	7.71832	7.96022	0
hTF_sg00654	ASB6	9.4761	7.23964	6.87579	5.9775	0
hTF_sg00655	ASB6	7.83964	6.60114	8.03888	8.4504	0
hTF_sg00656	ASB6	10.0867	9.17366	10.4733	10.241	0
hTF_sg00657	ASB6	7.88524	0	6.55693	8.00444	0
hTF_sg00658	ASB6	10.0537	8.91113	9.46244	9.2422	0
hTF_sg00659	ASB6	8.06774	0	7.19526	7.05279	0
hTF_sg00660	ASB8	8.82092	7.72233	8.03888	7.662	0
hTF_sg00661	ASB8	8.75693	9.06463	10.0267	10.0747	0
hTF_sg00662	ASB8	8.36464	5.93196	7.25147	7.28562	0
hTF_sg00663	ASB8	8.39648	6.19105	7.90511	6.43067	2.73917
hTF_sg00664	ASB8	9.73049	9.35659	9.43843	9.48	2.73917
hTF_sg00665	ASB8	8.53646	9.63241	10.2081	10.4393	0
hTF_sg00666	ASB8	9.59981	6.19105	7.67787	6.29484	0
hTF_sg00667	ASB8	8.6465	10.1111	10.2501	10.6627	0
hTF_sg00668	ASB8	8.04112	6.60114	6.72515	5.9775	0
hTF_sg00669	ASB8	8.43788	8.98138	8.3533	8.20724	0
hTF_sg00670	ASB9	7.16225	0	0	0	0
hTF_sg00671	ASB9	8.49783	5.93196	7.63626	6.77501	0
hTF_sg00672	ASB9	8.19392	7.98423	8.07047	7.28562	2.73917
hTF_sg00673	ASB9	8.38595	0	2.77021	4.0446	0
hTF_sg00674	ASB9	8.05449	4.2491	7.71832	5.78812	0
hTF_sg00675	ASB9	8.22972	8.37192	7.13678	7.91461	0
hTF_sg00676	ASB9	9.77559	6.305	8.10138	8.35116	0
hTF_sg00677	ASB9	8.55539	10.0222	9.73305	9.96709	0
hTF_sg00678	ASB9	8.5269	8.67719	9.46244	9.16638	0
hTF_sg00679	ASB9	5.71423	0	0	0	0
hTF_sg00680	ASCC1	8.71545	7.45244	7.90511	8.00444	0
hTF_sg00681	ASCC1	8.63764	7.72233	7.90511	4.0446	0
hTF_sg00682	ASCC1	8.42764	6.50902	7.79596	8.20724	0
hTF_sg00683	ASCC1	8.53646	8.99842	9.14399	10.4231	0
hTF_sg00684	ASCC1	6.79903	7.68071	6.55693	0	0
hTF_sg00685	ASCC1	10.2925	8.08338	8.19033	6.77501	0
hTF_sg00686	ASCC1	9.59981	10.6478	9.85597	9.8508	0
hTF_sg00687	ASCC1	8.56477	7.54813	8.03888	7.662	0
hTF_sg00688	ASCC1	8.06774	7.29585	7.30556	6.77501	0
hTF_sg00689	ASCC1	8.61074	0	5.57218	6.6691	0
hTF_sg00690	ASCC2	8.5269	8.4233	8.71489	9.12693	0
hTF_sg00691	ASCC2	9.77962	8.29125	8.61131	8.48202	0
hTF_sg00692	ASCC2	8.81308	2.80842	4.20681	4.60013	0
hTF_sg00693	ASCC2	9.42039	11.1376	10.7469	11.0158	0
hTF_sg00694	ASCC2	7.88524	0	0	0	0
hTF_sg00695	ASCC2	7.71046	7.45244	7.07582	6.43067	0
hTF_sg00696	ASCC2	9.54403	7.40211	7.93973	6.14488	0
hTF_sg00697	ASCC2	7.45217	6.50902	8.19033	8.3165	0
hTF_sg00698	ASCC2	8.88967	6.50902	7.79596	6.966	0
hTF_sg00699	ASCC2	8.85952	7.68071	7.19526	8.24459	0
hTF_sg00700	ASCC3	7.91487	10.0055	8.81153	9.76343	0
hTF_sg00701	ASCC3	8.28747	0	0	0	0
hTF_sg00702	ASCC3	8.78928	6.41062	5.88803	6.6691	0
hTF_sg00703	ASCC3	8.55539	6.92009	7.13678	7.21211	0
hTF_sg00704	ASCC3	7.82411	6.19105	6.2609	5.78812	0
hTF_sg00705	ASCC3	8.57408	5.42747	2.77021	6.55481	0
hTF_sg00706	ASCC3	9.84263	7.18114	6.72515	5.57007	0
hTF_sg00707	ASCC3	8.27611	5.42747	2.77021	5.57007	0
hTF_sg00708	ASCC3	9.26805	5.21066	7.71832	7.48605	0
hTF_sg00709	ASCC3	9.95383	9.11237	9.865	9.26055	0
hTF_sg00710	ASCL2	10.2925	11.2343	11.7993	11.9744	13.2915
hTF_sg00711	ASCL2	8.78928	9.06463	8.5677	8.48202	0
hTF_sg00712	ASCL2	9.45609	10.0953	9.65185	9.44834	0
hTF_sg00713	ASCL2	8.37533	9.88235	9.9859	9.26055	0
hTF_sg00714	ASCL2	10.2202	9.53067	9.05204	9.06564	0
hTF_sg00715	ASCL2	9.98209	7.40211	6.64349	0	0
hTF_sg00716	ASCL2	9.89187	10.1344	10.3692	10.213	0
hTF_sg00717	ASCL2	8.71545	7.9496	8.88443	8.86441	0
hTF_sg00718	ASCL2	8.04112	8.61226	8.40378	8.28099	0
hTF_sg00719	ASCL2	8.014	8.17616	7.5037	7.8675	0
hTF_sg00720	ASCL3	9.12963	8.31865	8.40378	6.87366	0
hTF_sg00721	ASCL3	8.93374	8.71891	8.5677	9.12693	0
hTF_sg00722	ASCL3	9.67531	9.34331	8.61131	8.63049	0
hTF_sg00723	ASCL3	8.98352	7.80213	9.24435	8.54325	0
hTF_sg00724	ASCL3	8.24145	8.96413	8.75433	9.06564	0
hTF_sg00725	ASCL3	8.09387	0	4.60218	0	0
hTF_sg00726	ASCL3	9.96803	9.34331	9.41401	10.0219	0
hTF_sg00727	ASCL3	9.05177	7.91412	7.35771	8.00444	0
hTF_sg00728	ASCL3	9.71794	9.11237	9.67258	9.31424	0
hTF_sg00729	ASCL3	8.2531	6.06731	8.00658	6.29484	0
hTF_sg00730	ASH1L	8.6553	3.70158	7.45666	5.78812	0
hTF_sg00731	ASH1L	9.4409	6.98991	8.81153	8.00444	0
hTF_sg00732	ASH1L	7.91487	6.41062	7.13678	7.05279	0
hTF_sg00733	ASH1L	8.39648	8.6982	8.95383	9.44834	0
hTF_sg00734	ASH1L	8.60166	4.2491	0	6.14488	0
hTF_sg00735	ASH1L	9.62243	9.80698	9.14399	9.89845	0
hTF_sg00736	ASH1L	7.855	7.40211	7.90511	8.04735	0
hTF_sg00737	ASH1L	10.1565	10.0794	10.1427	9.29656	0
hTF_sg00738	ASH1L	8.91187	7.45244	8.67435	8.60199	0
hTF_sg00739	ASH1L	9.05177	7.91412	7.63626	0	0
hTF_sg00740	ASH2L	8.56477	0	5.73873	5.3131	0
hTF_sg00741	ASH2L	8.46817	0	4.20681	0	0
hTF_sg00742	ASH2L	8.06774	9.68599	6.72515	7.35557	0
hTF_sg00743	ASH2L	8.36464	5.21066	8.32739	8.60199	7.7214
hTF_sg00744	ASH2L	8.30995	0	0	0	0
hTF_sg00745	ASH2L	8.85188	8.01804	4.20681	6.29484	0
hTF_sg00746	ASH2L	8.62873	4.2491	6.55693	4.60013	0
hTF_sg00747	ASH2L	8.014	0	4.91218	6.87366	0
hTF_sg00748	ASH2L	8.6465	8.44832	9.02004	8.20724	0
hTF_sg00749	ASH2L	8.09387	0	0	0	0
hTF_sg00750	ASXL1	8.75693	6.84672	7.01218	7.662	0
hTF_sg00751	ASXL1	6.17229	6.305	6.80244	8.35116	0
hTF_sg00752	ASXL1	9.2332	9.51891	8.88443	8.48202	0
hTF_sg00753	ASXL1	9.75527	7.76278	9.62018	8.68585	0
hTF_sg00754	ASXL1	7.88524	8.75946	7.07582	8.60199	0
hTF_sg00755	ASXL1	7.21083	6.92009	7.45666	7.6057	0
hTF_sg00756	ASXL1	7.97235	8.77931	9.4743	9.78894	0
hTF_sg00757	ASXL1	9.57219	7.63786	9.54346	9.76343	0
hTF_sg00758	ASXL1	8.21788	0	0	0	0
hTF_sg00759	ASXL1	8.93374	8.94668	9.50929	9.04462	0
hTF_sg00760	ATF1	7.76027	8.77931	8.5677	8.8156	0
hTF_sg00761	ATF1	9.77962	9.28895	8.81153	9.72431	0
hTF_sg00762	ATF1	8.78928	0	5.16721	0	0
hTF_sg00763	ATF1	8.74049	2.80842	3.66039	0	0
hTF_sg00764	ATF1	8.35386	4.2491	5.88803	3.12948	0
hTF_sg00765	ATF1	7.8702	9.44625	8.37876	7.91461	0
hTF_sg00766	ATF1	9.82324	10.4074	10.3042	9.80153	0
hTF_sg00767	ATF1	8.32105	7.18114	7.01218	8.54325	0
hTF_sg00768	ATF1	9.19145	5.78258	6.72515	5.00022	0
hTF_sg00769	ATF1	8.56477	7.80213	6.2609	6.43067	0
hTF_sg00770	ATF2	9.39959	8.29125	8.65364	8.51296	0
hTF_sg00771	ATF2	8.14476	8.05108	8.98732	8.41807	0
hTF_sg00772	ATF2	8.18178	8.6982	9.11399	9.75051	0
hTF_sg00773	ATF2	8.74873	2.80842	5.16721	7.05279	0
hTF_sg00774	ATF2	9.84263	10.0953	10.1721	9.41596	0
hTF_sg00775	ATF2	10.388	8.39784	9.15876	8.65843	0
hTF_sg00776	ATF2	8.75693	7.12017	8.13164	8.65843	0
hTF_sg00777	ATF2	8.08086	8.44832	8.52274	8.4504	0
hTF_sg00778	ATF2	9.96095	9.56539	8.91955	8.8156	0
hTF_sg00779	ATF2	8.49783	9.90059	7.67787	8.54325	0
hTF_sg00780	ATF3	7.58709	6.60114	2.77021	0	0
hTF_sg00781	ATF3	7.74385	8.4233	8.61131	9.00163	0
hTF_sg00782	ATF3	8.85952	7.59369	6.2609	4.0446	0
hTF_sg00783	ATF3	9.28516	8.20581	8.52274	8.91161	0
hTF_sg00784	ATF3	9.26805	4.64505	6.87579	7.91461	0
hTF_sg00785	ATF3	10.1156	10.047	9.03613	9.64272	0
hTF_sg00786	ATF3	10.2953	9.34331	10.4614	9.86286	0
hTF_sg00787	ATF3	0	0	0	0	0
hTF_sg00788	ATF3	7.21083	6.68773	6.46484	6.14488	0
hTF_sg00789	ATF3	0	0	0	0	0
hTF_sg00790	ATF4	8.87467	0	0	0	0
hTF_sg00791	ATF4	9.10414	8.31865	7.01218	7.21211	0
hTF_sg00792	ATF4	7.855	4.9554	7.67787	7.05279	0
hTF_sg00793	ATF4	9.95739	9.04836	7.07582	7.35557	0
hTF_sg00794	ATF4	9.79563	0	6.14699	6.43067	0
hTF_sg00795	ATF4	8.39648	5.42747	6.80244	6.77501	0
hTF_sg00796	ATF4	10.1719	7.63786	8.91955	7.8188	0
hTF_sg00797	ATF4	8.42764	4.64505	0	0	0
hTF_sg00798	ATF4	8.60166	6.50902	7.75766	7.28562	0
hTF_sg00799	ATF4	8.50759	0	0	0	0
hTF_sg00800	ATF5	9.39434	8.34553	8.75433	8.93465	0
hTF_sg00801	ATF5	9.36781	4.64505	7.01218	5.3131	0
hTF_sg00802	ATF5	9.58145	8.52087	9.32514	9.75051	0
hTF_sg00803	ATF5	10.2232	10.5238	10.3306	9.77624	0
hTF_sg00804	ATF5	8.6553	7.40211	7.13678	7.6057	0
hTF_sg00805	ATF5	10.7213	9.50705	9.74289	9.89845	0
hTF_sg00806	ATF5	9.30767	8.75946	8.91955	9.49558	0
hTF_sg00807	ATF5	6.31243	2.80842	0	0	0
hTF_sg00808	ATF5	8.81308	8.89302	9.03613	8.91161	9.52941
hTF_sg00809	ATF5	9.98907	12.2869	12.2867	12.3976	14.3261
hTF_sg00810	ATF6	7.95819	6.98991	7.07582	6.6691	0
hTF_sg00811	ATF6	8.35386	6.50902	7.35771	7.21211	0
hTF_sg00812	ATF6	9.44598	9.04836	8.24673	8.51296	0
hTF_sg00813	ATF6	9.66227	8.29125	8.42837	9.08636	0
hTF_sg00814	ATF6	8.39648	8.39784	9.40164	9.02328	0
hTF_sg00815	ATF6	8.49783	5.61592	5.73873	6.966	0
hTF_sg00816	ATF6	9.96803	8.83729	9.40164	9.12693	0
hTF_sg00817	ATF6	6.17229	0	0	0	0
hTF_sg00818	ATF6	9.14221	6.76941	6.14699	7.13465	0
hTF_sg00819	ATF6	9.79961	9.9364	10.201	10.3392	12.7814
hTF_sg00820	ATF6B	7.74385	8.99842	7.86964	7.13465	0
hTF_sg00821	ATF6B	7.94389	7.40211	7.07582	6.29484	0
hTF_sg00822	ATF6B	8.86711	7.12017	8.10138	5.78812	8.57497
hTF_sg00823	ATF6B	8.7732	8.34553	7.30556	8.48202	12.4954
hTF_sg00824	ATF6B	9.03838	5.78258	5.16721	7.05279	0
hTF_sg00825	ATF6B	8.42764	8.63423	7.86964	5.57007	0
hTF_sg00826	ATF6B	10.1472	10.2384	10.1427	10.4473	0
hTF_sg00827	ATF6B	10.0571	9.30273	8.88443	9.67044	0
hTF_sg00828	ATF6B	7.47224	0	0	0	0
hTF_sg00829	ATF6B	8.57408	8.39784	7.67787	7.76841	0
hTF_sg00830	ATF7	8.75693	7.9496	7.71832	8.08901	0
hTF_sg00831	ATF7	7.21083	7.80213	7.45666	8.20724	0
hTF_sg00832	ATF7	10.0132	0	0	0	0
hTF_sg00833	ATF7	8.55539	0	5.38386	6.87366	0
hTF_sg00834	ATF7	9.30208	6.305	7.67787	6.966	0
hTF_sg00835	ATF7	8.42764	9.61042	8.2188	9.14679	0
hTF_sg00836	ATF7	8.30995	9.20336	9.53216	9.20479	0
hTF_sg00837	ATF7	8.47813	8.20581	8.81153	7.71618	0
hTF_sg00838	ATF7	8.61976	9.68599	10.0974	9.14679	0
hTF_sg00839	ATF7	8.81308	6.305	6.46484	5.57007	0
hTF_sg00840	ATF7IP	9.22731	9.50705	9.76236	9.67044	0
hTF_sg00841	ATF7IP	8.74049	8.54427	8.98732	7.42229	0
hTF_sg00842	ATF7IP	7.80841	6.305	5.88803	8.57292	13.2442
hTF_sg00843	ATF7IP	10.2553	7.29585	10.082	8.41807	0
hTF_sg00844	ATF7IP	9.80357	8.61226	8.79271	9.46426	0
hTF_sg00845	ATF7IP	9.6089	8.17616	9.5658	9.48	0
hTF_sg00846	ATF7IP	10.0132	7.84044	9.63081	9.52623	8.95095
hTF_sg00847	ATF7IP	8.50759	7.91412	8.49972	8.41807	0
hTF_sg00848	ATF7IP	9.98907	6.19105	7.45666	8.84021	0
hTF_sg00849	ATF7IP	8.15721	6.06731	7.13678	7.76841	0
hTF_sg00850	ATM	9.16087	8.05108	4.20681	5.78812	0
hTF_sg00851	ATM	8.53646	0	0	0	0
hTF_sg00852	ATM	9.2214	3.70158	6.64349	6.29484	0
hTF_sg00853	ATM	8.66405	10.2095	8.88443	8.60199	0
hTF_sg00854	ATM	9.78364	0	7.67787	6.966	0
hTF_sg00855	ATM	10.2202	9.09663	9.17339	9.02328	0
hTF_sg00856	ATM	9.79165	7.80213	7.35771	7.8188	0
hTF_sg00857	ATM	8.57408	3.70158	6.55693	6.43067	0
hTF_sg00858	ATM	9.17318	7.18114	6.80244	3.12948	0
hTF_sg00859	ATM	9.70104	9.63241	9.45048	10.0219	0
hTF_sg00860	ATOH1	9.4409	10.7368	9.83773	9.27867	0
hTF_sg00861	ATOH1	10.0201	10.7818	10.2292	9.60013	2.73917
hTF_sg00862	ATOH1	10.0404	9.9364	10.0187	10.1554	0
hTF_sg00863	ATOH1	8.11954	7.29585	6.87579	8.84021	0
hTF_sg00864	ATOH1	5.90343	0	0	0	0
hTF_sg00865	ATOH1	8.40695	6.84672	7.90511	6.87366	0
hTF_sg00866	ATOH1	7.74385	8.52087	7.97354	7.48605	0
hTF_sg00867	ATOH1	8.46817	8.20581	0	0	0
hTF_sg00868	ATOH1	8.74873	7.63786	8.79271	8.54325	0
hTF_sg00869	ATOH1	8.38595	0	5.38386	0	0
hTF_sg00870	ATRX	9.82324	6.19105	5.16721	0	0
hTF_sg00871	ATRX	9.83877	0	4.20681	0	2.73917
hTF_sg00872	ATRX	9.70952	5.61592	4.20681	7.35557	2.73917
hTF_sg00873	ATRX	8.09387	5.78258	0	6.6691	0
hTF_sg00874	ATRX	6.70042	0	5.57218	0	0
hTF_sg00875	ATRX	8.6465	6.76941	6.72515	6.14488	0
hTF_sg00876	ATRX	7.82411	9.54233	7.19526	7.35557	0
hTF_sg00877	ATRX	7.67627	0	0	0	0
hTF_sg00878	ATRX	10.037	4.64505	7.01218	6.55481	0
hTF_sg00879	ATRX	9.75117	8.61226	8.19033	7.35557	0
hTF_sg00880	BACH1	8.08086	7.87775	7.59341	6.29484	0
hTF_sg00881	BACH1	7.64126	8.81822	8.16129	8.35116	0
hTF_sg00882	BACH1	9.7675	9.31639	9.62018	9.65665	0
hTF_sg00883	BACH1	8.69852	6.19105	5.16721	6.29484	0
hTF_sg00884	BACH1	8.87467	8.75946	7.79596	7.6057	0
hTF_sg00885	BACH1	7.80841	7.72233	6.9456	7.13465	0
hTF_sg00886	BACH1	7.80841	8.98138	9.5658	9.02328	0
hTF_sg00887	BACH1	8.59253	5.61592	6.80244	6.77501	0
hTF_sg00888	BACH1	6.79903	0	6.02331	5.78812	0
hTF_sg00889	BACH1	9.2214	8.89302	9.05204	8.73916	0
hTF_sg00890	BACH2	8.88219	9.12794	9.29871	9.86286	0
hTF_sg00891	BACH2	8.91187	8.54427	4.60218	6.55481	0
hTF_sg00892	BACH2	8.68139	6.06731	4.60218	0	0
hTF_sg00893	BACH2	8.40695	4.64505	7.07582	7.28562	0
hTF_sg00894	BACH2	8.78928	6.68773	7.63626	8.28099	0
hTF_sg00895	BACH2	8.49783	9.4085	8.07047	8.08901	0
hTF_sg00896	BACH2	6.79903	4.2491	0	6.966	0
hTF_sg00897	BACH2	9.32432	9.48304	8.84844	8.71275	0
hTF_sg00898	BACH2	10.5828	11.6473	11.5671	11.2724	2.73917
hTF_sg00899	BACH2	8.08086	8.39784	7.93973	7.28562	0
hTF_sg00900	BARD1	8.04112	8.52087	9.27178	9.27867	0
hTF_sg00901	BARD1	8.97651	4.9554	6.36648	7.05279	0
hTF_sg00902	BARD1	8.19392	6.98991	6.9456	6.6691	0
hTF_sg00903	BARD1	9.09123	8.17616	7.90511	8.04735	0
hTF_sg00904	BARD1	9.6089	8.49709	7.63626	8.28099	0
hTF_sg00905	BARD1	9.69251	8.67719	9.02004	8.54325	0
hTF_sg00906	BARD1	8.78928	8.14589	8.98732	8.1295	0
hTF_sg00907	BARD1	10.1811	9.08072	9.33817	9.44834	0
hTF_sg00908	BARD1	8.22972	10.4327	10.8732	10.3984	12.6715
hTF_sg00909	BARD1	8.46817	8.4233	8.24673	8.73916	0
hTF_sg00910	BARHL1	8.53646	8.81822	9.5658	9.814	0
hTF_sg00911	BARHL1	9.04509	7.12017	8.2188	9.06564	0
hTF_sg00912	BARHL1	9.6447	8.8561	10.0664	9.3995	0
hTF_sg00913	BARHL1	9.55347	7.72233	7.67787	6.14488	0
hTF_sg00914	BARHL1	8.37533	6.19105	4.91218	4.0446	0
hTF_sg00915	BARHL1	9.93227	7.34996	5.73873	7.05279	0
hTF_sg00916	BARHL1	9.81932	9.15858	9.3639	9.18572	0
hTF_sg00917	BARHL1	10.4116	10.2808	10.2909	9.97822	0
hTF_sg00918	BARHL1	6.44016	6.76941	2.77021	0	0
hTF_sg00919	BARHL1	10.3985	10.1189	10.651	10.7818	0
hTF_sg00920	BARHL2	9.16704	7.54813	8.27412	7.8188	0
hTF_sg00921	BARHL2	7.90013	5.78258	3.66039	6.43067	0
hTF_sg00922	BARHL2	8.44805	6.76941	8.73474	8.57292	0
hTF_sg00923	BARHL2	7.92945	5.78258	6.46484	4.60013	0
hTF_sg00924	BARHL2	8.86711	0	5.16721	5.00022	0
hTF_sg00925	BARHL2	8.014	7.84044	7.5037	5.78812	0
hTF_sg00926	BARHL2	8.6465	8.31865	6.64349	7.48605	0
hTF_sg00927	BARHL2	10.0029	10.4327	10.3564	10.6207	0
hTF_sg00928	BARHL2	8.85952	9.57678	9.76236	9.10678	0
hTF_sg00929	BARHL2	7.71046	7.9496	7.25147	6.6691	0
hTF_sg00930	BARX1	7.88524	9.0319	8.19033	9.27867	0
hTF_sg00931	BARX1	9.05177	7.98423	8.49972	5.57007	0
hTF_sg00932	BARX1	6.73405	7.05651	6.36648	4.60013	0
hTF_sg00933	BARX1	10.2812	9.7172	9.5878	9.93317	0
hTF_sg00934	BARX1	6.92083	5.61592	5.73873	5.78812	0
hTF_sg00935	BARX1	8.85188	10.5758	10.3943	10.5023	2.73917
hTF_sg00936	BARX1	9.21546	8.20581	7.01218	5.00022	0
hTF_sg00937	BARX1	8.56477	9.63241	10.0348	9.76343	0
hTF_sg00938	BARX1	8.51728	8.6982	8.61131	8.48202	0
hTF_sg00939	BARX1	8.46817	8.61226	9.31198	9.31424	0
hTF_sg00940	BARX2	10.2202	10.5061	9.69302	9.38285	0
hTF_sg00941	BARX2	8.9624	9.38278	10.0586	9.68409	2.73917
hTF_sg00942	BARX2	10.0504	2.80842	6.36648	4.60013	0
hTF_sg00943	BARX2	7.13734	0	7.19526	6.6691	0
hTF_sg00944	BARX2	8.26465	5.21066	7.19526	3.12948	0
hTF_sg00945	BARX2	7.98637	8.63423	8.19033	7.8188	0
hTF_sg00946	BARX2	8.60166	9.63241	9.78157	8.48202	0
hTF_sg00947	BARX2	9.6579	9.20336	9.18786	9.06564	9.34021
hTF_sg00948	BARX2	8.75693	7.45244	8.75433	9.16638	0
hTF_sg00949	BARX2	6.94974	9.35659	8.03888	8.76509	0
hTF_sg00950	BATF	10.0769	8.7989	8.8301	9.06564	0
hTF_sg00951	BATF	8.55539	7.59369	8.03888	6.87366	0
hTF_sg00952	BATF	8.43788	7.98423	7.45666	8.41807	0
hTF_sg00953	BATF	9.85032	11.2872	10.9474	10.9995	13.0958
hTF_sg00954	BATF	8.49783	8.11498	7.5037	6.966	0
hTF_sg00955	BATF	8.80519	8.14589	6.36648	0	0
hTF_sg00956	BATF	8.78928	6.60114	8.27412	7.48605	0
hTF_sg00957	BATF	9.03163	4.9554	6.9456	5.9775	0
hTF_sg00958	BATF	8.36464	6.50902	6.02331	0	0
hTF_sg00959	BATF	8.87467	8.89302	9.40164	8.00444	0
hTF_sg00960	BATF3	8.75693	7.91412	9.29871	9.73747	0
hTF_sg00961	BATF3	7.98637	5.93196	5.73873	6.87366	0
hTF_sg00962	BATF3	8.53646	7.12017	7.86964	7.8188	0
hTF_sg00963	BATF3	7.53081	0	0	3.12948	0
hTF_sg00964	BATF3	8.51728	9.20336	10.0105	9.64272	0
hTF_sg00965	BATF3	9.2623	10.3621	10.1866	9.83864	2.73917
hTF_sg00966	BATF3	9.79961	8.61226	8.8301	8.24459	0
hTF_sg00967	BATF3	8.18178	8.20581	8.69476	8.8882	0
hTF_sg00968	BATF3	9.15468	9.72746	9.88291	9.95587	0
hTF_sg00969	BATF3	7.77649	9.49509	7.07582	8.86441	0
hTF_sg00970	BAZ1A	8.81308	6.305	6.9456	4.0446	0
hTF_sg00971	BAZ1A	7.11199	6.76941	8.32739	8.76509	0
hTF_sg00972	BAZ1A	8.18178	9.78751	9.08335	8.38501	0
hTF_sg00973	BAZ1A	10.3694	10.0633	10.5083	10.85	2.73917
hTF_sg00974	BAZ1A	7.51155	6.84672	7.35771	7.54712	13.2289
hTF_sg00975	BAZ1A	9.81147	8.54427	8.86655	7.662	0
hTF_sg00976	BAZ1A	9.28516	8.4233	8.49972	8.48202	0
hTF_sg00977	BAZ1A	8.43788	8.77931	6.55693	6.29484	0
hTF_sg00978	BAZ1A	7.92945	0	0	0	0
hTF_sg00979	BAZ1A	8.16955	8.05108	7.35771	8.08901	0
hTF_sg00980	BAZ1B	7.97235	8.01804	2.77021	4.60013	0
hTF_sg00981	BAZ1B	8.70701	0	0	0	0
hTF_sg00982	BAZ1B	9.81932	7.29585	7.75766	5.57007	0
hTF_sg00983	BAZ1B	8.88219	8.31865	8.3533	7.28562	0
hTF_sg00984	BAZ1B	8.014	7.50108	8.37876	7.42229	0
hTF_sg00985	BAZ1B	9.25653	5.78258	6.36648	6.14488	0
hTF_sg00986	BAZ1B	8.7732	6.84672	7.35771	7.71618	0
hTF_sg00987	BAZ1B	9.09123	5.42747	7.19526	6.55481	0
hTF_sg00988	BAZ1B	8.40695	5.21066	6.64349	4.60013	0
hTF_sg00989	BAZ1B	9.8349	7.29585	7.54925	7.71618	0
hTF_sg00990	BAZ2B	7.82411	0	7.19526	3.12948	0
hTF_sg00991	BAZ2B	10.037	8.05108	8.86655	8.79057	0
hTF_sg00992	BAZ2B	8.41733	6.41062	6.87579	6.29484	0
hTF_sg00993	BAZ2B	8.71545	8.20581	8.19033	7.35557	0
hTF_sg00994	BAZ2B	10.0604	9.78751	9.29871	9.89845	0
hTF_sg00995	BAZ2B	7.74385	0	0	0	0
hTF_sg00996	BAZ2B	8.2531	0	5.38386	5.57007	0
hTF_sg00997	BAZ2B	8.32105	6.50902	7.93973	9.04462	0
hTF_sg00998	BAZ2B	8.24145	0	0	0	0
hTF_sg00999	BAZ2B	8.59253	6.305	8.52274	8.24459	0
hTF_sg01000	BBX	8.47813	8.37192	6.55693	8.38501	0
hTF_sg01001	BBX	7.64126	8.83729	7.30556	7.76841	0
hTF_sg01002	BBX	8.30995	9.69647	9.49772	9.86286	12.7425
hTF_sg01003	BBX	6.59457	4.2491	0	5.78812	0
hTF_sg01004	BBX	8.43788	7.50108	8.42837	8.79057	0
hTF_sg01005	BBX	8.38595	7.63786	6.80244	5.78812	0
hTF_sg01006	BBX	7.71046	8.54427	8.301	6.966	9.4141
hTF_sg01007	BBX	9.96095	8.61226	9.23043	8.41807	0
hTF_sg01008	BBX	9.93949	9.32991	9.41401	9.96709	0
hTF_sg01009	BBX	8.78928	8.87468	7.86964	8.63049	0
hTF_sg01010	BCL11A	8.47813	4.9554	5.88803	5.3131	0
hTF_sg01011	BCL11A	8.35386	6.41062	7.30556	8.54325	2.73917
hTF_sg01012	BCL11A	9.03838	8.23485	7.59341	8.1295	0
hTF_sg01013	BCL11A	8.68998	7.23964	6.9456	4.60013	0
hTF_sg01014	BCL11A	7.71046	8.01804	7.25147	7.42229	0
hTF_sg01015	BCL11A	8.00025	6.98991	6.87579	4.60013	0
hTF_sg01016	BCL11A	10.0996	9.51891	9.42627	8.60199	5.85221
hTF_sg01017	BCL11A	8.42764	7.87775	7.75766	7.662	0
hTF_sg01018	BCL11A	9.40482	9.74775	9.82852	9.10678	2.73917
hTF_sg01019	BCL11A	8.42764	8.6982	8.3533	6.77501	0
hTF_sg01020	BCL11B	8.50759	7.80213	6.87579	7.6057	0
hTF_sg01021	BCL11B	8.38595	6.50902	8.19033	8.3165	0
hTF_sg01022	BCL11B	8.14476	9.88235	9.09875	9.58565	0
hTF_sg01023	BCL11B	10.3533	8.91113	8.75433	7.6057	0
hTF_sg01024	BCL11B	9.00434	7.98423	7.79596	7.96022	0
hTF_sg01025	BCL11B	9.96449	9.75779	9.76236	10.0643	0
hTF_sg01026	BCL11B	8.21788	7.63786	6.9456	6.87366	0
hTF_sg01027	BCL11B	10.2053	9.43378	9.59867	9.54132	0
hTF_sg01028	BCL11B	8.48801	8.96413	9.88291	9.08636	0
hTF_sg01029	BCL11B	9.84263	6.60114	6.2609	7.21211	0
hTF_sg01030	BCL3	8.53646	9.06463	9.87398	9.82637	0
hTF_sg01031	BCL3	9.96449	10.3288	10.2976	10.6488	0
hTF_sg01032	BCL3	8.68139	8.31865	8.03888	5.78812	0
hTF_sg01033	BCL3	7.34744	8.23485	8.45254	8.16889	0
hTF_sg01034	BCL3	8.82872	9.23246	8.93679	9.06564	0
hTF_sg01035	BCL3	9.27948	9.997	9.5658	9.61447	0
hTF_sg01036	BCL3	7.97235	9.83571	7.97354	7.8675	12.7365
hTF_sg01037	BCL3	10.1441	8.44832	9.11399	8.3165	0
hTF_sg01038	BCL3	8.80519	7.80213	8.93679	5.78812	0
hTF_sg01039	BCL3	9.12963	9.27503	7.59341	9.00163	2.73917
hTF_sg01040	BCL6	8.09387	7.63786	6.46484	6.55481	0
hTF_sg01041	BCL6	8.63764	4.64505	2.77021	0	0
hTF_sg01042	BCL6	9.53928	8.11498	7.83327	8.24459	0
hTF_sg01043	BCL6	7.58709	5.78258	2.77021	4.0446	0
hTF_sg01044	BCL6	9.36245	10.4201	8.93679	9.16638	0
hTF_sg01045	BCL6	9.75935	9.23246	8.10138	8.71275	0
hTF_sg01046	BCL6	10.2553	9.48304	8.27412	6.55481	0
hTF_sg01047	BCL6	8.6465	9.32991	8.9021	9.16638	0
hTF_sg01048	BCL6	7.74385	0	4.20681	0	0
hTF_sg01049	BCL6	8.04112	9.70687	9.75265	9.31424	0
hTF_sg01050	BCL6B	10.2232	9.58808	8.24673	8.38501	0
hTF_sg01051	BCL6B	8.87467	7.12017	6.46484	5.3131	0
hTF_sg01052	BCL6B	8.76509	8.44832	6.9456	6.87366	0
hTF_sg01053	BCL6B	9.0782	8.96413	7.35771	6.14488	0
hTF_sg01054	BCL6B	8.47813	7.59369	9.23043	8.84021	0
hTF_sg01055	BCL6B	9.01805	6.92009	7.35771	7.76841	0
hTF_sg01056	BCL6B	8.71545	7.91412	7.90511	6.6691	0
hTF_sg01057	BCL6B	8.59253	7.45244	8.32739	7.21211	0
hTF_sg01058	BCL6B	8.45814	7.45244	7.30556	7.6057	0
hTF_sg01059	BCL6B	10.067	10.5297	10.5923	10.2036	0
hTF_sg01060	BCLAF1	10.1347	7.34996	7.97354	5.3131	0
hTF_sg01061	BCLAF1	9.15468	0	5.57218	5.78812	0
hTF_sg01062	BCLAF1	8.26465	6.98991	5.73873	7.05279	0
hTF_sg01063	BCLAF1	5.71423	0	0	0	0
hTF_sg01064	BCLAF1	8.94096	0	0	0	0
hTF_sg01065	BCLAF1	6.35628	0	0	0	0
hTF_sg01066	BCLAF1	8.36464	8.08338	7.93973	7.76841	0
hTF_sg01067	BCLAF1	9.03163	5.61592	0	0	0
hTF_sg01068	BCLAF1	7.855	0	0	0	0
hTF_sg01069	BCLAF1	9.01121	0	0	0	0
hTF_sg01070	BCOR	8.10676	0	0	0	0
hTF_sg01071	BCOR	7.76027	0	0	0	0
hTF_sg01072	BCOR	8.51728	9.08072	9.49772	9.14679	0
hTF_sg01073	BCOR	8.67274	6.19105	4.20681	7.05279	0
hTF_sg01074	BCOR	7.08618	0	0	0	0
hTF_sg01075	BCOR	8.87467	0	3.66039	0	0
hTF_sg01076	BCOR	8.90451	9.26098	7.59341	5.78812	2.73917
hTF_sg01077	BCOR	9.88441	7.34996	8.52274	7.28562	13.167
hTF_sg01078	BCOR	8.27611	8.11498	8.49972	8.93465	0
hTF_sg01079	BCOR	9.486	8.14589	7.63626	5.00022	0
hTF_sg01080	BDP1	9.09123	7.40211	7.63626	8.4504	0
hTF_sg01081	BDP1	9.0782	4.9554	6.72515	6.77501	0
hTF_sg01082	BDP1	9.97859	6.19105	7.5037	0	0
hTF_sg01083	BDP1	9.59981	7.87775	6.14699	8.8882	0
hTF_sg01084	BDP1	8.21788	0	0	5.9775	0
hTF_sg01085	BDP1	8.06774	9.73764	8.81153	8.76509	0
hTF_sg01086	BDP1	8.42764	7.12017	6.64349	8.04735	0
hTF_sg01087	BDP1	10.122	9.12794	8.58967	8.93465	0
hTF_sg01088	BDP1	6.89133	4.64505	6.87579	6.29484	0
hTF_sg01089	BDP1	7.23451	0	0	0	0
hTF_sg01090	BHLHA15	9.93949	10.2669	10.7073	10.4868	6.90946
hTF_sg01091	BHLHA15	8.49783	7.29585	7.67787	6.77501	11.971
hTF_sg01092	BHLHA15	8.80519	7.9496	4.20681	6.77501	0
hTF_sg01093	BHLHA15	8.9192	8.47291	9.20219	8.38501	13.6882
hTF_sg01094	BHLHA15	6.94974	5.78258	6.14699	4.60013	0
hTF_sg01095	BHLHA15	8.08086	8.37192	7.86964	7.42229	0
hTF_sg01096	BHLHA15	9.0977	9.4212	9.21638	8.20724	0
hTF_sg01097	BHLHA15	8.16955	7.12017	8.37876	7.76841	10.7396
hTF_sg01098	BHLHA15	8.44805	0	6.2609	7.48605	0
hTF_sg01099	BHLHA15	6.48034	0	0	0	0
hTF_sg01100	BHLHE40	10.3065	11.0707	10.9474	10.9995	11.2936
hTF_sg01101	BHLHE40	8.68139	9.90963	8.65364	8.28099	0
hTF_sg01102	BHLHE40	8.30995	0	0	0	0
hTF_sg01103	BHLHE40	9.69251	10.615	10.7518	11.2404	11.4857
hTF_sg01104	BHLHE40	8.94814	6.41062	8.24673	7.8188	0
hTF_sg01105	BHLHE40	7.49203	0	0	5.00022	0
hTF_sg01106	BHLHE40	8.63764	0	5.16721	6.29484	0
hTF_sg01107	BHLHE40	8.00025	6.06731	6.87579	6.43067	0
hTF_sg01108	BHLHE40	7.91487	9.30273	7.30556	8.20724	0
hTF_sg01109	BHLHE40	9.01121	7.12017	8.07047	7.8675	0
hTF_sg01110	BHLHE41	9.01805	7.05651	6.36648	3.12948	0
hTF_sg01111	BHLHE41	6.79903	0	0	0	0
hTF_sg01112	BHLHE41	9.72632	9.84516	9.25813	9.44834	0
hTF_sg01113	BHLHE41	7.855	9.3957	9.24435	9.52623	0
hTF_sg01114	BHLHE41	7.47224	3.70158	4.20681	4.60013	0
hTF_sg01115	BHLHE41	10.0931	11.5867	11.964	11.7622	2.73917
hTF_sg01116	BHLHE41	9.02486	8.6982	8.07047	7.05279	0
hTF_sg01117	BHLHE41	8.38595	7.23964	8.49972	8.8882	0
hTF_sg01118	BHLHE41	9.87313	8.75946	9.25813	8.35116	0
hTF_sg01119	BHLHE41	7.8702	7.23964	7.45666	8.1295	0
hTF_sg01120	BIN1	7.53081	5.78258	7.75766	8.41807	0
hTF_sg01121	BIN1	8.40695	0	0	0	0
hTF_sg01122	BIN1	9.31324	7.18114	7.86964	8.86441	0
hTF_sg01123	BIN1	7.80841	6.06731	8.32739	7.76841	0
hTF_sg01124	BIN1	9.06505	11.1978	9.40164	9.06564	0
hTF_sg01125	BIN1	10.1125	8.56729	9.00377	9.58565	0
hTF_sg01126	BIN1	8.6553	5.21066	8.52274	8.8156	0
hTF_sg01127	BIN1	8.5269	7.18114	5.73873	7.13465	0
hTF_sg01128	BIN1	9.91405	10.439	10.7712	10.9035	12.7281
hTF_sg01129	BIN1	6.44016	7.45244	6.02331	7.21211	0
hTF_sg01130	BLZF1	8.20595	6.68773	7.97354	7.71618	0
hTF_sg01131	BLZF1	8.75693	7.98423	8.40378	8.16889	0
hTF_sg01132	BLZF1	9.2623	9.45862	9.71317	9.43224	0
hTF_sg01133	BLZF1	9.69678	9.24679	9.00377	9.04462	0
hTF_sg01134	BLZF1	8.87467	7.12017	7.25147	4.60013	0
hTF_sg01135	BLZF1	3.7292	6.50902	6.02331	7.6057	0
hTF_sg01136	BLZF1	8.00025	0	6.02331	7.35557	0
hTF_sg01137	BLZF1	7.855	7.72233	6.14699	5.78812	0
hTF_sg01138	BLZF1	9.86177	9.79728	10.6665	9.43224	0
hTF_sg01139	BLZF1	8.63764	8.81822	9.03613	8.57292	0
hTF_sg01140	BNC1	8.98352	7.40211	7.71832	6.43067	2.73917
hTF_sg01141	BNC1	8.44805	7.63786	8.00658	7.91461	0
hTF_sg01142	BNC1	9.69678	5.21066	6.2609	4.0446	0
hTF_sg01143	BNC1	8.5269	6.60114	3.66039	0	0
hTF_sg01144	BNC1	10.524	9.83571	9.70313	9.69762	0
hTF_sg01145	BNC1	9.00434	0	0	0	0
hTF_sg01146	BNC1	10.1028	9.01526	9.35109	8.95732	0
hTF_sg01147	BNC1	8.60166	9.15858	9.73305	8.95732	0
hTF_sg01148	BNC1	9.11694	8.77931	9.72315	8.1295	0
hTF_sg01149	BNC1	6.31243	7.29585	0	0	0
hTF_sg01150	BOLA1	9.1793	8.49709	8.54539	9.26055	0
hTF_sg01151	BOLA1	9.67963	11.0132	10.9389	11.0895	0
hTF_sg01152	BOLA1	8.53646	7.18114	7.71832	7.35557	0
hTF_sg01153	BOLA1	7.49203	3.70158	2.77021	0	0
hTF_sg01154	BOLA1	9.1233	10.512	9.76236	10.5403	0
hTF_sg01155	BOLA1	8.08086	7.45244	7.40803	8.41807	0
hTF_sg01156	BOLA1	7.60537	7.34996	7.5037	7.05279	0
hTF_sg01157	BOLA1	8.81308	9.08072	8.19033	8.16889	0
hTF_sg01158	BOLA1	8.014	5.78258	5.38386	4.0446	0
hTF_sg01159	BOLA1	8.81308	9.48304	8.10138	9.12693	0
hTF_sg01160	BPTF	8.04112	6.50902	2.77021	5.57007	0
hTF_sg01161	BPTF	8.28747	8.49709	7.75766	7.48605	8.95095
hTF_sg01162	BPTF	8.06774	8.56729	6.02331	7.35557	0
hTF_sg01163	BPTF	8.70701	9.01526	7.71832	6.43067	0
hTF_sg01164	BPTF	10.5897	10.1948	9.92672	10.2685	0
hTF_sg01165	BPTF	8.9192	8.94668	8.3533	8.95732	0
hTF_sg01166	BPTF	8.54596	9.61042	9.17339	8.00444	0
hTF_sg01167	BPTF	9.01121	8.63423	9.15876	9.08636	13.9382
hTF_sg01168	BPTF	9.47112	9.67543	8.97067	8.41807	0
hTF_sg01169	BPTF	8.24145	6.06731	6.2609	5.3131	0
hTF_sg01170	BRCA1	9.00434	0	0	0	0
hTF_sg01171	BRCA1	8.6465	7.40211	7.40803	6.55481	0
hTF_sg01172	BRCA1	9.23907	6.50902	0	5.9775	0
hTF_sg01173	BRCA1	9.01805	8.20581	5.38386	0	0
hTF_sg01174	BRCA1	7.83964	7.50108	6.64349	5.3131	0
hTF_sg01175	BRCA1	8.19392	6.68773	4.60218	3.12948	0
hTF_sg01176	BRCA1	7.82411	8.81822	9.37659	8.79057	0
hTF_sg01177	BRCA1	8.60166	4.9554	7.86964	8.3165	12.2586
hTF_sg01178	BRCA1	10.3959	11.4694	11.7268	11.2588	0
hTF_sg01179	BRCA1	9.82714	9.35659	9.45048	8.68585	0
hTF_sg01180	BRCA2	9.08473	6.06731	7.59341	7.05279	0
hTF_sg01181	BRCA2	8.43788	6.76941	7.45666	7.54712	0
hTF_sg01182	BRCA2	8.74873	5.78258	6.80244	6.6691	0
hTF_sg01183	BRCA2	0	0	0	0	0
hTF_sg01184	BRCA2	8.75693	6.76941	7.71832	9.02328	0
hTF_sg01185	BRCA2	8.32105	8.20581	5.57218	0	0
hTF_sg01186	BRCA2	0	0	0	0	0
hTF_sg01187	BRCA2	6.79903	0	5.38386	3.12948	0
hTF_sg01188	BRCA2	9.16704	9.0319	9.5658	9.77624	0
hTF_sg01189	BRCA2	9.05177	9.63241	10.2774	9.94457	0
hTF_sg01190	BRD1	8.04112	0	0	0	0
hTF_sg01191	BRD1	9.27948	9.54233	10.6246	9.91011	0
hTF_sg01192	BRD1	8.67274	0	2.77021	0	0
hTF_sg01193	BRD1	9.56286	7.91412	8.69476	8.38501	0
hTF_sg01194	BRD1	8.8442	7.80213	8.45254	7.42229	0
hTF_sg01195	BRD1	7.65887	0	7.07582	8.20724	0
hTF_sg01196	BRD1	8.04112	8.20581	8.79271	8.8156	0
hTF_sg01197	BRD1	10.1872	11.5923	11.6942	11.7686	13.7018
hTF_sg01198	BRD1	7.58709	0	0	0	0
hTF_sg01199	BRD1	8.47813	10.7266	11.1234	10.7497	0
hTF_sg01200	BRD7	7.71046	9.18859	9.43843	8.4504	0
hTF_sg01201	BRD7	10.1156	4.9554	4.91218	0	0
hTF_sg01202	BRD7	10.646	9.30273	7.45666	8.08901	0
hTF_sg01203	BRD7	7.16225	8.14589	9.02004	9.38285	0
hTF_sg01204	BRD7	9.11056	0	5.38386	5.57007	0
hTF_sg01205	BRD7	10.3149	6.60114	6.72515	6.43067	0
hTF_sg01206	BRD7	9.00434	10.2878	9.43843	9.57103	0
hTF_sg01207	BRD7	9.98907	7.98423	9.11399	8.54325	0
hTF_sg01208	BRD7	10.1347	8.05108	8.00658	8.91161	0
hTF_sg01209	BRD7	5.84308	2.80842	2.77021	0	0
hTF_sg01210	BRD8	8.42764	6.305	7.83327	7.48605	0
hTF_sg01211	BRD8	7.65887	7.29585	7.01218	6.55481	0
hTF_sg01212	BRD8	8.33207	3.70158	6.14699	0	0
hTF_sg01213	BRD8	8.14476	7.29585	6.02331	6.14488	0
hTF_sg01214	BRD8	8.49783	7.54813	7.93973	8.20724	0
hTF_sg01215	BRD8	8.30995	0	3.66039	5.3131	0
hTF_sg01216	BRD8	9.21546	8.56729	8.54539	7.42229	0
hTF_sg01217	BRD8	8.69852	6.305	7.35771	7.35557	0
hTF_sg01218	BRD8	9.93227	8.63423	6.55693	5.3131	0
hTF_sg01219	BRD8	9.70952	5.21066	3.66039	0	0
hTF_sg01220	BRDT	8.55539	5.61592	6.14699	7.76841	0
hTF_sg01221	BRDT	10.0064	8.99842	8.95383	7.54712	2.73917
hTF_sg01222	BRDT	8.53646	8.34553	8.84844	8.8882	0
hTF_sg01223	BRDT	7.92945	6.06731	6.55693	8.00444	0
hTF_sg01224	BRDT	7.90013	4.64505	6.36648	8.38501	0
hTF_sg01225	BRDT	8.62873	8.4233	7.86964	7.8188	13.1812
hTF_sg01226	BRDT	8.16955	7.9496	7.5037	8.08901	0
hTF_sg01227	BRDT	8.30995	8.61226	9.25813	9.62867	0
hTF_sg01228	BRDT	7.855	0	6.46484	5.9775	0
hTF_sg01229	BRDT	8.38595	8.91113	8.40378	7.91461	0
hTF_sg01230	BRF1	8.2531	2.80842	0	0	0
hTF_sg01231	BRF1	8.37533	0	0	0	0
hTF_sg01232	BRF1	8.2531	6.68773	7.71832	6.29484	0
hTF_sg01233	BRF1	9.02486	7.23964	7.25147	6.77501	0
hTF_sg01234	BRF1	9.10414	3.70158	8.49972	8.04735	0
hTF_sg01235	BRF1	8.38595	9.49509	8.32739	8.8882	0
hTF_sg01236	BRF1	8.41733	8.98138	9.25813	9.29656	0
hTF_sg01237	BRF1	8.78126	8.7989	8.54539	9.08636	0
hTF_sg01238	BRF1	7.41119	8.01804	7.59341	6.6691	0
hTF_sg01239	BRF1	10.4875	7.84044	7.19526	0	0
hTF_sg01240	BRIP1	8.33207	0	0	0	0
hTF_sg01241	BRIP1	10.2083	5.78258	5.88803	0	0
hTF_sg01242	BRIP1	8.33207	6.305	8.58967	8.84021	0
hTF_sg01243	BRIP1	9.8769	7.50108	6.14699	6.87366	0
hTF_sg01244	BRIP1	8.06774	4.9554	6.46484	0	0
hTF_sg01245	BRIP1	8.74873	8.17616	8.5677	7.662	0
hTF_sg01246	BRIP1	8.29875	0	7.07582	5.78812	0
hTF_sg01247	BRIP1	8.68139	4.2491	5.88803	6.87366	0
hTF_sg01248	BRIP1	6.39883	5.61592	0	0	0
hTF_sg01249	BRIP1	6.86122	0	6.02331	6.14488	0
hTF_sg01250	BRPF1	8.63764	7.12017	6.02331	0	0
hTF_sg01251	BRPF1	9.05842	8.11498	8.93679	9.366	0
hTF_sg01252	BRPF1	9.14221	10.3355	8.93679	9.68409	0
hTF_sg01253	BRPF1	9.57683	5.93196	0	0	0
hTF_sg01254	BRPF1	8.28747	2.80842	2.77021	3.12948	0
hTF_sg01255	BRPF1	8.48801	7.59369	7.93973	9.12693	0
hTF_sg01256	BRPF1	8.18178	3.70158	6.2609	7.35557	0
hTF_sg01257	BRPF1	8.05449	0	0	0	0
hTF_sg01258	BRPF1	8.28747	7.12017	8.13164	7.662	4.87697
hTF_sg01259	BRPF1	8.79726	7.72233	8.45254	8.24459	0
hTF_sg01260	BRPF3	6.89133	5.42747	5.88803	0	0
hTF_sg01261	BRPF3	9.90669	10.7419	10.5312	10.0953	0
hTF_sg01262	BRPF3	8.45814	6.84672	6.72515	6.77501	0
hTF_sg01263	BRPF3	7.91487	5.93196	8.81153	8.60199	0
hTF_sg01264	BRPF3	8.04112	6.84672	6.2609	5.57007	0
hTF_sg01265	BRPF3	9.8349	10.8953	9.9859	10.1651	9.69666
hTF_sg01266	BRPF3	8.41733	9.4212	8.3533	8.76509	0
hTF_sg01267	BRPF3	9.99255	9.95398	10.082	10.0432	0
hTF_sg01268	BRPF3	7.56857	7.50108	7.45666	6.43067	0
hTF_sg01269	BRPF3	10.0269	11.0132	10.5481	10.3901	0
hTF_sg01270	BRWD1	7.53081	0	0	0	0
hTF_sg01271	BRWD1	9.99948	8.65587	9.21638	8.3165	0
hTF_sg01272	BRWD1	7.88524	8.44832	7.75766	9.22362	0
hTF_sg01273	BRWD1	5.71423	0	0	0	0
hTF_sg01274	BRWD1	9.02486	8.23485	7.93973	9.04462	13.574
hTF_sg01275	BRWD1	8.60166	5.93196	7.30556	8.8156	0
hTF_sg01276	BRWD1	8.9192	5.21066	8.54539	8.71275	13.4499
hTF_sg01277	BRWD1	7.91487	6.84672	7.01218	7.21211	0
hTF_sg01278	BRWD1	8.15721	6.19105	6.9456	7.662	0
hTF_sg01279	BRWD1	9.01121	7.76278	8.54539	6.87366	0
hTF_sg01280	BTAF1	10.1565	9.68599	10.0974	10.2685	0
hTF_sg01281	BTAF1	9.58145	6.60114	5.38386	5.9775	0
hTF_sg01282	BTAF1	9.99602	7.05651	8.07047	7.42229	0
hTF_sg01283	BTAF1	10.0604	8.91113	9.02004	9.06564	0
hTF_sg01284	BTAF1	5.41582	0	0	0	0
hTF_sg01285	BTAF1	8.93374	8.05108	8.65364	6.43067	0
hTF_sg01286	BTAF1	8.27611	6.60114	0	0	0
hTF_sg01287	BTAF1	5.57273	0	0	0	0
hTF_sg01288	BTAF1	8.36464	9.4085	9.4743	10.0953	0
hTF_sg01289	BTAF1	7.32555	4.64505	6.9456	7.13465	2.73917
hTF_sg01290	BTBD11	8.80519	8.37192	8.13164	8.04735	0
hTF_sg01291	BTBD11	8.59253	9.57678	9.00377	8.63049	0
hTF_sg01292	BTBD11	6.63073	0	0	0	0
hTF_sg01293	BTBD11	7.74385	8.39784	8.84844	9.65665	2.73917
hTF_sg01294	BTBD11	9.2332	9.76777	9.87398	9.86286	0
hTF_sg01295	BTBD11	8.99049	7.34996	7.30556	8.68585	0
hTF_sg01296	BTBD11	8.48801	7.12017	7.25147	7.8188	0
hTF_sg01297	BTBD11	8.74049	7.63786	7.40803	7.8188	0
hTF_sg01298	BTBD11	9.63583	8.56729	8.77365	9.2422	3.62687
hTF_sg01299	BTBD11	7.21083	5.61592	6.02331	6.14488	0
hTF_sg01300	BTF3	10.1689	8.20581	9.24435	8.97965	0
hTF_sg01301	BTF3	8.20595	6.50902	7.35771	7.28562	0
hTF_sg01302	BTF3	7.8702	7.18114	6.2609	0	0
hTF_sg01303	BTF3	8.21788	0	6.46484	6.14488	0
hTF_sg01304	BTF3	8.81308	6.68773	6.55693	5.57007	0
hTF_sg01305	BTF3	8.56477	0	0	0	0
hTF_sg01306	BTF3	6.26721	7.59369	6.64349	4.0446	0
hTF_sg01307	BTF3	9.85032	9.75779	9.40164	9.46426	0
hTF_sg01308	BTF3	8.49783	0	0	0	0
hTF_sg01309	BTF3	8.42764	6.06731	5.88803	7.48605	0
hTF_sg01310	BTG1	9.01121	6.92009	7.13678	5.9775	0
hTF_sg01311	BTG1	10.0471	9.56539	10.0267	9.93317	0
hTF_sg01312	BTG1	8.30995	8.29125	8.2188	7.42229	0
hTF_sg01313	BTG1	8.6465	7.87775	8.65364	8.28099	0
hTF_sg01314	BTG1	7.77649	7.23964	8.71489	9.00163	0
hTF_sg01315	BTG1	7.67627	4.2491	8.3533	9.08636	2.73917
hTF_sg01316	BTG1	6.35628	7.05651	0	0	0
hTF_sg01317	BTG1	8.66405	9.14334	8.98732	9.61447	0
hTF_sg01318	BTG1	8.11954	8.11498	7.30556	7.96022	0
hTF_sg01319	BTG1	8.54596	11.0215	10.8185	10.9551	2.73917
hTF_sg01320	BTG2	8.29875	8.89302	9.78157	7.71618	0
hTF_sg01321	BTG2	9.44598	10.1421	9.00377	9.44834	2.73917
hTF_sg01322	BTG2	8.14476	5.93196	5.38386	5.9775	0
hTF_sg01323	BTG2	8.81308	9.04836	7.75766	6.966	0
hTF_sg01324	BTG2	7.03314	7.18114	5.38386	0	0
hTF_sg01325	BTG2	8.30995	5.93196	7.40803	7.21211	0
hTF_sg01326	BTG2	8.83648	6.60114	7.40803	8.73916	0
hTF_sg01327	BTG2	10.1534	8.23485	8.67435	9.26055	0
hTF_sg01328	BTG2	8.7732	8.4233	9.03613	9.16638	0
hTF_sg01329	BTG2	10.175	9.75779	9.33817	9.54132	12.2265
hTF_sg01330	BUD31	8.46817	4.2491	4.20681	0	0
hTF_sg01331	BUD31	9.10414	0	2.77021	0	0
hTF_sg01332	BUD31	8.80519	7.72233	7.35771	7.8675	0
hTF_sg01333	BUD31	7.25782	4.64505	6.02331	5.78812	0
hTF_sg01334	BUD31	8.86711	9.09663	9.06778	9.83864	13.1419
hTF_sg01335	BUD31	8.60166	4.64505	5.57218	6.43067	0
hTF_sg01336	BUD31	8.34301	6.41062	7.30556	7.05279	0
hTF_sg01337	BUD31	9.96803	7.84044	8.69476	7.42229	0
hTF_sg01338	BUD31	8.78928	0	6.87579	6.55481	0
hTF_sg01339	BUD31	7.82411	8.73933	7.75766	7.8188	0
hTF_sg01340	BZW1	9.46613	8.77931	9.33817	9.73747	0
hTF_sg01341	BZW1	8.45814	8.7989	7.30556	6.14488	0
hTF_sg01342	BZW1	7.08618	5.78258	0	0	0
hTF_sg01343	BZW1	7.53081	4.2491	2.77021	0	0
hTF_sg01344	BZW1	8.50759	8.4233	7.97354	7.13465	2.73917
hTF_sg01345	BZW1	7.80841	4.9554	6.55693	0	0
hTF_sg01346	BZW1	9.77962	8.63423	9.38917	9.72431	0
hTF_sg01347	BZW1	9.0977	4.2491	7.54925	6.29484	0
hTF_sg01348	BZW1	9.4409	6.41062	6.2609	0	0
hTF_sg01349	BZW1	9.01121	7.50108	8.07047	8.3165	0
hTF_sg01350	C1D	7.58709	7.34996	7.67787	8.41807	0
hTF_sg01351	C1D	8.22972	0	4.91218	6.77501	0
hTF_sg01352	C1D	9.47112	0	5.16721	3.12948	0
hTF_sg01353	C1D	10.0098	9.09663	9.31198	9.41596	0
hTF_sg01354	C1D	8.27611	0	4.91218	4.60013	0
hTF_sg01355	C1D	8.6553	7.87775	8.47632	8.65843	0
hTF_sg01356	C1D	9.96803	9.38278	9.49772	8.8882	0
hTF_sg01357	C1D	8.79726	2.80842	4.60218	0	0
hTF_sg01358	C1D	7.67627	0	6.14699	0	0
hTF_sg01359	C1D	9.63583	9.8915	9.88291	9.68409	0
hTF_sg01360	CALCOCO1	5.41582	0	5.88803	0	0
hTF_sg01361	CALCOCO1	8.19392	7.45244	0	6.6691	0
hTF_sg01362	CALCOCO1	8.32105	6.84672	3.66039	6.14488	0
hTF_sg01363	CALCOCO1	7.65887	6.76941	0	4.60013	0
hTF_sg01364	CALCOCO1	9.91405	5.61592	7.25147	7.21211	0
hTF_sg01365	CALCOCO1	9.75935	8.91113	9.41401	9.366	0
hTF_sg01366	CALCOCO1	8.82092	6.92009	8.2188	8.35116	0
hTF_sg01367	CALCOCO1	7.79254	7.18114	8.73474	7.35557	0
hTF_sg01368	CALCOCO1	7.28075	7.54813	7.90511	7.8188	0
hTF_sg01369	CALCOCO1	8.42764	8.8561	8.88443	7.28562	0
hTF_sg01370	CAPN15	8.67274	7.29585	6.2609	7.21211	0
hTF_sg01371	CAPN15	8.50759	6.84672	7.79596	8.04735	0
hTF_sg01372	CAPN15	8.40695	8.05108	8.13164	8.16889	0
hTF_sg01373	CAPN15	8.27611	8.47291	8.88443	8.38501	0
hTF_sg01374	CAPN15	8.00025	5.93196	5.57218	3.12948	0
hTF_sg01375	CAPN15	9.96095	6.98991	8.5677	8.57292	0
hTF_sg01376	CAPN15	8.16955	5.93196	0	0	0
hTF_sg01377	CAPN15	7.13734	4.9554	4.60218	0	0
hTF_sg01378	CAPN15	9.27948	10.8062	10.7469	10.8977	13.1509
hTF_sg01379	CAPN15	8.13221	5.93196	6.46484	7.05279	0
hTF_sg01380	CARF	9.43068	8.17616	7.35771	8.93465	0
hTF_sg01381	CARF	8.22972	8.91113	9.15876	9.31424	0
hTF_sg01382	CARF	8.68998	6.84672	8.2188	8.41807	0
hTF_sg01383	CARF	8.10676	7.76278	8.81153	8.71275	0
hTF_sg01384	CARF	8.74873	7.18114	8.16129	7.96022	0
hTF_sg01385	CARF	6.86122	0	5.38386	0	0
hTF_sg01386	CARF	8.11954	10.047	8.93679	8.95732	0
hTF_sg01387	CARF	7.95819	7.98423	7.07582	5.78812	0
hTF_sg01388	CARF	9.11694	9.50705	9.02004	9.02328	0
hTF_sg01389	CARF	8.00025	8.20581	6.2609	8.60199	0
hTF_sg01390	CASZ1	7.90013	0	5.73873	6.966	0
hTF_sg01391	CASZ1	8.44805	7.18114	5.38386	5.9775	0
hTF_sg01392	CASZ1	9.31324	7.84044	9.02004	9.51099	0
hTF_sg01393	CASZ1	9.73465	9.04836	9.43843	9.76343	2.73917
hTF_sg01394	CASZ1	10.0996	7.91412	8.42837	6.6691	13.3357
hTF_sg01395	CASZ1	8.15721	0	0	0	0
hTF_sg01396	CASZ1	5.90343	3.70158	5.88803	4.60013	0
hTF_sg01397	CASZ1	9.80357	4.64505	4.60218	5.57007	5.1318
hTF_sg01398	CASZ1	8.78126	8.73933	8.79271	8.04735	0
hTF_sg01399	CASZ1	7.49203	8.23485	0	0	0
hTF_sg01400	CBFA2T2	8.41733	7.59369	6.9456	7.71618	0
hTF_sg01401	CBFA2T2	8.83648	7.05651	6.36648	0	0
hTF_sg01402	CBFA2T2	8.53646	10.1111	11.0139	10.7944	2.73917
hTF_sg01403	CBFA2T2	7.16225	5.21066	0	0	0
hTF_sg01404	CBFA2T2	8.24145	8.01804	7.93973	7.48605	0
hTF_sg01405	CBFA2T2	6.94974	7.23964	5.73873	0	0
hTF_sg01406	CBFA2T2	6.7669	7.45244	8.93679	8.63049	0
hTF_sg01407	CBFA2T2	8.27611	6.19105	7.86964	7.48605	0
hTF_sg01408	CBFA2T2	9.83102	9.47088	9.97759	9.87482	0
hTF_sg01409	CBFA2T2	7.23451	7.98423	9.24435	7.71618	2.73917
hTF_sg01410	CBFA2T3	9.68394	9.8262	9.95238	10.5176	0
hTF_sg01411	CBFA2T3	9.59524	8.61226	8.63263	8.76509	0
hTF_sg01412	CBFA2T3	8.82872	7.12017	7.54925	8.00444	0
hTF_sg01413	CBFA2T3	10.4997	8.94668	10.2976	9.93317	0
hTF_sg01414	CBFA2T3	10.0736	9.12794	8.98732	8.16889	0
hTF_sg01415	CBFA2T3	8.06774	8.8561	8.13164	8.38501	0
hTF_sg01416	CBFA2T3	9.7388	9.15858	8.16129	8.84021	0
hTF_sg01417	CBFA2T3	8.6465	4.9554	6.64349	8.1295	0
hTF_sg01418	CBFA2T3	8.73219	8.39784	8.67435	8.65843	0
hTF_sg01419	CBFA2T3	8.014	6.60114	6.14699	5.78812	0
hTF_sg01420	CBFB	8.37533	6.19105	7.25147	7.8675	12.4883
hTF_sg01421	CBFB	10.0834	8.61226	8.8301	8.24459	0
hTF_sg01422	CBFB	8.06774	6.92009	0	6.29484	0
hTF_sg01423	CBFB	8.93374	4.64505	7.19526	7.8675	0
hTF_sg01424	CBFB	8.83648	8.26333	8.8301	8.93465	0
hTF_sg01425	CBFB	9.72214	9.04836	9.46244	8.8882	0
hTF_sg01426	CBFB	9.69678	8.61226	8.61131	9.20479	0
hTF_sg01427	CBFB	10.2232	9.9364	9.14399	8.65843	0
hTF_sg01428	CBFB	7.94389	2.80842	7.40803	7.35557	0
hTF_sg01429	CBFB	8.51728	8.8561	8.95383	6.77501	2.73917
hTF_sg01430	CBX3	8.35386	7.80213	6.72515	8.1295	0
hTF_sg01431	CBX3	9.78765	9.51891	8.13164	8.16889	0
hTF_sg01432	CBX3	9.50073	6.41062	7.63626	8.3165	0
hTF_sg01433	CBX3	8.50759	5.61592	8.00658	8.57292	0
hTF_sg01434	CBX3	8.44805	8.83729	5.88803	5.78812	0
hTF_sg01435	CBX3	8.42764	0	6.55693	0	0
hTF_sg01436	CBX3	8.09387	0	0	0	0
hTF_sg01437	CBX3	8.92649	7.72233	9.08335	8.95732	0
hTF_sg01438	CBX3	8.08086	6.50902	7.71832	6.14488	0
hTF_sg01439	CBX3	7.82411	7.12017	8.67435	8.38501	0
hTF_sg01440	CBX4	10.3037	8.75946	9.78157	9.71103	13.7219
hTF_sg01441	CBX4	9.2214	7.18114	6.9456	8.20724	0
hTF_sg01442	CBX4	8.19392	9.34331	7.83327	9.04462	0
hTF_sg01443	CBX4	8.63764	9.06463	9.63081	8.71275	0
hTF_sg01444	CBX4	8.6465	8.58995	6.64349	5.78812	0
hTF_sg01445	CBX4	9.77559	6.06731	7.01218	6.55481	13.2315
hTF_sg01446	CBX4	9.36781	8.96413	8.49972	8.68585	0
hTF_sg01447	CBX4	9.31324	9.80698	9.15876	9.20479	0
hTF_sg01448	CBX4	8.19392	9.11237	8.58967	8.35116	0
hTF_sg01449	CBX4	8.41733	7.72233	8.16129	8.28099	2.73917
hTF_sg01450	CBX6	0	0	0	0	0
hTF_sg01451	CBX6	6.31243	0	0	0	0
hTF_sg01452	CBX6	8.49783	8.91113	7.67787	6.14488	0
hTF_sg01453	CBX6	8.60166	5.78258	7.79596	7.54712	0
hTF_sg01454	CBX6	10.3065	10.8816	10.4252	10.4946	13.0921
hTF_sg01455	CBX6	0	0	0	0	0
hTF_sg01456	CBX6	8.21788	10.7768	9.84688	9.64272	0
hTF_sg01457	CBX6	9.0782	9.78751	9.00377	9.14679	0
hTF_sg01458	CBX6	8.24145	7.40211	2.77021	0	0
hTF_sg01459	CBX6	7.65887	7.18114	7.59341	7.13465	0
hTF_sg01460	CBX7	8.69852	7.91412	7.40803	8.38501	0
hTF_sg01461	CBX7	8.49783	7.23964	7.35771	6.43067	0
hTF_sg01462	CBX7	8.72385	9.58808	10.2292	10.3219	0
hTF_sg01463	CBX7	10.326	9.01526	9.11399	9.71103	3.62687
hTF_sg01464	CBX7	8.39648	8.29125	7.59341	8.00444	0
hTF_sg01465	CBX7	9.24491	6.68773	7.01218	6.966	0
hTF_sg01466	CBX7	9.73465	10.0552	10.1127	9.83864	0
hTF_sg01467	CBX7	7.49203	4.2491	4.60218	0	0
hTF_sg01468	CBX7	10.3774	8.05108	9.21638	8.71275	0
hTF_sg01469	CBX7	8.19392	8.44832	7.79596	8.68585	0
hTF_sg01470	CBX8	6.83046	6.19105	5.57218	6.87366	0
hTF_sg01471	CBX8	8.90451	7.84044	8.65364	8.20724	2.73917
hTF_sg01472	CBX8	8.72385	10.3355	9.92672	10.085	0
hTF_sg01473	CBX8	8.8442	7.91412	7.71832	7.05279	0
hTF_sg01474	CBX8	8.85188	5.21066	5.57218	6.77501	0
hTF_sg01475	CBX8	9.91771	9.74775	9.18786	8.95732	0
hTF_sg01476	CBX8	8.73219	8.01804	9.25813	9.00163	0
hTF_sg01477	CBX8	9.04509	8.01804	8.00658	8.20724	0
hTF_sg01478	CBX8	8.36464	9.76777	10.2774	9.8508	0
hTF_sg01479	CBX8	10.1658	10.4452	10.6139	10.5478	0
hTF_sg01480	CCRN4L	8.61074	10.4941	9.28531	9.22362	2.73917
hTF_sg01481	CCRN4L	8.92649	7.45244	6.80244	7.21211	0
hTF_sg01482	CCRN4L	7.58709	4.2491	4.20681	5.3131	0
hTF_sg01483	CCRN4L	8.39648	6.84672	5.57218	6.87366	0
hTF_sg01484	CCRN4L	8.54596	9.96269	9.95238	9.52623	13.4925
hTF_sg01485	CCRN4L	8.28747	9.11237	8.00658	9.16638	0
hTF_sg01486	CCRN4L	8.27611	8.65587	7.71832	7.42229	0
hTF_sg01487	CCRN4L	9.83877	8.29125	6.36648	7.21211	0
hTF_sg01488	CCRN4L	8.61976	7.54813	8.71489	8.86441	0
hTF_sg01489	CCRN4L	7.69347	9.6648	10.0974	10.0538	0
hTF_sg01490	CDC5L	8.68139	9.04836	9.15876	8.60199	0
hTF_sg01491	CDC5L	8.61074	4.2491	2.77021	0	0
hTF_sg01492	CDC5L	8.014	0	0	0	0
hTF_sg01493	CDC5L	6.17229	0	4.20681	0	0
hTF_sg01494	CDC5L	8.57408	0	6.02331	5.78812	0
hTF_sg01495	CDC5L	9.36781	8.49709	7.75766	8.71275	0
hTF_sg01496	CDC5L	8.61976	0	0	0	0
hTF_sg01497	CDC5L	7.08618	0	0	0	0
hTF_sg01498	CDC5L	8.67274	5.78258	7.67787	7.76841	0
hTF_sg01499	CDC5L	7.74385	6.98991	7.59341	7.13465	0
hTF_sg01500	CDX1	9.62691	6.84672	7.90511	6.14488	0
hTF_sg01501	CDX1	8.85188	9.83571	10.0187	10.5328	0
hTF_sg01502	CDX1	8.9624	7.80213	6.2609	5.3131	0
hTF_sg01503	CDX1	10.0235	9.79728	9.50929	9.68409	0
hTF_sg01504	CDX1	8.80519	8.77931	9.14399	8.8882	0
hTF_sg01505	CDX1	10.6394	10.0305	10.1353	10.4553	0
hTF_sg01506	CDX1	6.01706	0	0	0	0
hTF_sg01507	CDX1	10.2611	9.81662	9.11399	9.10678	0
hTF_sg01508	CDX1	8.29875	5.42747	7.45666	5.78812	0
hTF_sg01509	CDX1	8.6465	7.72233	9.59867	9.31424	0
hTF_sg01510	CDX2	9.89187	9.53067	9.72315	9.87482	0
hTF_sg01511	CDX2	8.74873	10.4265	10.3564	9.71103	12.3956
hTF_sg01512	CDX2	8.95529	8.8561	9.37659	9.14679	0
hTF_sg01513	CDX2	10.2379	8.23485	7.93973	5.3131	0
hTF_sg01514	CDX2	8.82092	9.30273	8.79271	8.73916	2.73917
hTF_sg01515	CDX2	10.2202	9.72746	10.5537	10.6832	0
hTF_sg01516	CDX2	7.32555	5.78258	6.14699	4.60013	0
hTF_sg01517	CDX2	8.36464	10.8302	10.9431	10.9664	2.73917
hTF_sg01518	CDX2	7.74385	5.93196	2.77021	5.78812	0
hTF_sg01519	CDX2	6.92083	8.20581	8.42837	9.12693	0
hTF_sg01520	CDX4	10.0504	10.1874	9.17339	9.69762	0
hTF_sg01521	CDX4	8.43788	10.1111	10.2362	9.97822	0
hTF_sg01522	CDX4	8.56477	8.37192	9.66225	8.71275	0
hTF_sg01523	CDX4	7.98637	8.01804	6.72515	6.14488	0
hTF_sg01524	CDX4	8.6553	7.18114	7.75766	8.71275	0
hTF_sg01525	CDX4	8.6553	8.01804	7.54925	6.87366	13.3771
hTF_sg01526	CDX4	9.35166	5.78258	5.57218	7.71618	0
hTF_sg01527	CDX4	8.37533	8.8561	8.40378	8.16889	13.2526
hTF_sg01528	CDX4	8.60166	9.84516	9.57684	10.0432	0
hTF_sg01529	CDX4	10.1252	9.97995	9.772	9.60013	0
hTF_sg01530	CEBPA	9.55347	7.63786	8.03888	7.91461	0
hTF_sg01531	CEBPA	9.64027	9.81662	9.96083	9.91011	0
hTF_sg01532	CEBPA	0	0	0	0	0
hTF_sg01533	CEBPA	9.99602	10.3422	10.2638	9.58565	13.0259
hTF_sg01534	CEBPA	5.57273	4.2491	4.91218	6.77501	0
hTF_sg01535	CEBPA	10.1283	11.1978	10.8597	10.9886	13.4839
hTF_sg01536	CEBPA	10.2113	10.1032	10.0187	10.5847	2.73917
hTF_sg01537	CEBPA	5.71423	5.21066	2.77021	0	0
hTF_sg01538	CEBPA	9.34079	10.0552	10.6717	10.2502	0
hTF_sg01539	CEBPA	6.51943	3.70158	0	5.78812	0
hTF_sg01540	CEBPB	8.82872	7.98423	7.19526	8.57292	0
hTF_sg01541	CEBPB	9.30767	6.60114	8.45254	8.24459	0
hTF_sg01542	CEBPB	8.72385	6.92009	7.35771	8.41807	0
hTF_sg01543	CEBPB	8.53646	5.61592	6.02331	7.21211	0
hTF_sg01544	CEBPB	8.27611	8.26333	5.88803	8.16889	0
hTF_sg01545	CEBPB	8.95529	8.81822	8.88443	8.68585	0
hTF_sg01546	CEBPB	9.19749	7.54813	6.55693	5.00022	0
hTF_sg01547	CEBPB	9.8769	8.65587	8.49972	8.57292	0
hTF_sg01548	CEBPB	0	0	0	0	0
hTF_sg01549	CEBPB	8.14476	8.83729	6.46484	7.21211	0
hTF_sg01550	CEBPD	8.66405	9.44625	10.3371	10.0643	0
hTF_sg01551	CEBPD	8.47813	8.54427	8.37876	7.8188	0
hTF_sg01552	CEBPD	10.0098	9.44625	10.0742	10.7035	0
hTF_sg01553	CEBPD	8.29875	7.59369	6.2609	3.12948	0
hTF_sg01554	CEBPD	8.68139	9.53067	8.9021	9.04462	0
hTF_sg01555	CEBPD	8.56477	6.84672	7.07582	5.78812	0
hTF_sg01556	CEBPD	5.78009	5.61592	7.5037	6.77501	0
hTF_sg01557	CEBPD	8.74873	8.44832	9.4743	9.27867	0
hTF_sg01558	CEBPD	9.60436	9.44625	10.1575	9.26055	14.5876
hTF_sg01559	CEBPD	10.0801	10.3817	10.5425	10.4067	10.7774
hTF_sg01560	CEBPE	9.86936	0	0	0	0
hTF_sg01561	CEBPE	7.47224	6.98991	7.79596	5.78812	0
hTF_sg01562	CEBPE	8.86711	9.31639	9.31198	9.22362	0
hTF_sg01563	CEBPE	8.79726	7.76278	6.46484	5.00022	0
hTF_sg01564	CEBPE	8.90451	5.78258	0	0	0
hTF_sg01565	CEBPE	8.45814	7.34996	7.30556	7.54712	0
hTF_sg01566	CEBPE	9.41522	6.92009	6.02331	6.77501	0
hTF_sg01567	CEBPE	8.74049	6.19105	7.40803	7.8188	0
hTF_sg01568	CEBPE	8.43788	5.78258	5.88803	7.35557	0
hTF_sg01569	CEBPE	7.77649	8.58995	8.54539	7.91461	0
hTF_sg01570	CEBPG	7.08618	0	0	4.0446	0
hTF_sg01571	CEBPG	7.36901	4.9554	4.91218	0	0
hTF_sg01572	CEBPG	7.41119	6.84672	7.25147	6.29484	0
hTF_sg01573	CEBPG	8.15721	9.01526	9.43843	10.085	2.73917
hTF_sg01574	CEBPG	8.41733	7.76278	8.07047	8.28099	0
hTF_sg01575	CEBPG	7.8702	9.08072	7.90511	7.71618	0
hTF_sg01576	CEBPG	8.44805	7.84044	8.00658	6.55481	0
hTF_sg01577	CEBPG	9.92501	9.65408	10.0586	9.60013	0
hTF_sg01578	CEBPG	7.60537	5.61592	7.07582	7.54712	0
hTF_sg01579	CEBPG	8.97651	6.98991	6.9456	7.42229	0
hTF_sg01580	CEBPZ	7.69347	0	0	0	0
hTF_sg01581	CEBPZ	8.68998	4.64505	0	0	0
hTF_sg01582	CEBPZ	10.646	9.50705	8.95383	9.10678	0
hTF_sg01583	CEBPZ	8.79726	0	4.91218	0	0
hTF_sg01584	CEBPZ	8.58333	7.12017	5.88803	7.54712	0
hTF_sg01585	CEBPZ	9.27378	0	7.71832	0	0
hTF_sg01586	CEBPZ	7.91487	0	0	0	0
hTF_sg01587	CEBPZ	8.10676	0	0	0	0
hTF_sg01588	CEBPZ	8.57408	8.29125	9.59867	9.04462	0
hTF_sg01589	CEBPZ	7.32555	7.05651	7.25147	6.6691	0
hTF_sg01590	CELF3	8.41733	4.9554	5.38386	5.57007	0
hTF_sg01591	CELF3	8.86711	7.40211	8.13164	7.35557	0
hTF_sg01592	CELF3	8.71545	7.63786	8.13164	8.68585	0
hTF_sg01593	CELF3	9.01121	6.84672	7.75766	6.55481	0
hTF_sg01594	CELF3	10.1993	8.8561	9.94387	10.8439	0
hTF_sg01595	CELF3	8.56477	2.80842	7.30556	7.54712	0
hTF_sg01596	CELF3	9.00434	7.84044	8.71489	9.08636	2.73917
hTF_sg01597	CELF3	8.49783	5.21066	5.16721	0	12.1311
hTF_sg01598	CELF3	8.58333	7.59369	7.71832	8.04735	0
hTF_sg01599	CELF3	8.36464	9.91861	9.05204	10.1055	0
hTF_sg01600	CENPB	8.50759	7.63786	7.01218	7.8188	2.73917
hTF_sg01601	CENPB	8.70701	8.63423	9.02004	8.28099	0
hTF_sg01602	CENPB	8.30995	9.69647	9.29871	8.63049	0
hTF_sg01603	CENPB	8.96947	0	6.02331	0	0
hTF_sg01604	CENPB	9.03838	5.78258	7.25147	7.6057	0
hTF_sg01605	CENPB	8.08086	9.32991	8.49972	8.1295	0
hTF_sg01606	CENPB	7.76027	5.61592	4.60218	4.0446	0
hTF_sg01607	CENPB	9.70104	10.3621	9.70313	9.91011	0
hTF_sg01608	CENPB	7.56857	5.78258	7.97354	6.77501	0
hTF_sg01609	CENPB	10.5095	10.7519	10.9727	10.5176	0
hTF_sg01610	CENPK	9.70104	6.84672	7.93973	8.4504	0
hTF_sg01611	CENPK	8.98352	0	0	0	0
hTF_sg01612	CENPK	9.74293	6.68773	4.20681	7.6057	0
hTF_sg01613	CENPK	7.64126	8.8561	8.40378	8.08901	0
hTF_sg01614	CENPK	8.30995	8.20581	8.40378	9.06564	0
hTF_sg01615	CENPK	10.1565	7.84044	8.49972	7.8675	0
hTF_sg01616	CENPK	8.58333	2.80842	6.64349	5.3131	0
hTF_sg01617	CENPK	7.47224	0	4.91218	7.54712	0
hTF_sg01618	CENPK	9.07164	8.49709	7.86964	8.84021	0
hTF_sg01619	CENPK	8.78928	8.11498	8.54539	7.96022	0
hTF_sg01620	CERS2	9.04509	7.12017	6.46484	5.9775	0
hTF_sg01621	CERS2	7.51155	7.9496	6.36648	7.13465	0
hTF_sg01622	CERS2	9.01805	8.14589	7.25147	7.48605	0
hTF_sg01623	CERS2	8.75693	6.41062	7.63626	3.12948	0
hTF_sg01624	CERS2	7.39025	6.60114	5.38386	6.43067	0
hTF_sg01625	CERS2	8.61976	7.68071	5.88803	4.0446	0
hTF_sg01626	CERS2	7.39025	0	5.16721	0	0
hTF_sg01627	CERS2	8.22972	5.21066	6.9456	7.35557	0
hTF_sg01628	CERS2	10.3093	9.97134	10.2432	9.97822	0
hTF_sg01629	CERS2	7.8702	9.18859	8.32739	8.95732	12.5025
hTF_sg01630	CERS3	8.39648	8.29125	8.07047	5.9775	12.1457
hTF_sg01631	CERS3	9.06505	8.39784	9.72315	9.38285	0
hTF_sg01632	CERS3	0	0	0	0	0
hTF_sg01633	CERS3	8.74049	8.65587	9.05204	8.57292	8.96741
hTF_sg01634	CERS3	0	0	0	0	0
hTF_sg01635	CERS3	8.43788	9.69647	9.02004	8.4504	0
hTF_sg01636	CERS3	9.0782	10.0388	10.2909	10.3478	0
hTF_sg01637	CERS3	8.43788	9.36974	9.59867	9.27867	0
hTF_sg01638	CERS3	10.1596	10.0055	10.7712	10.7881	0
hTF_sg01639	CERS3	7.91487	6.68773	4.91218	4.0446	0
hTF_sg01640	CERS4	9.2214	8.47291	9.05204	9.00163	0
hTF_sg01641	CERS4	10.5689	8.8561	8.58967	8.54325	0
hTF_sg01642	CERS4	9.26805	8.91113	9.90935	10.1256	2.73917
hTF_sg01643	CERS4	7.03314	8.23485	6.46484	6.14488	0
hTF_sg01644	CERS4	8.47813	7.34996	7.45666	6.87366	0
hTF_sg01645	CERS4	8.53646	7.68071	5.88803	3.12948	0
hTF_sg01646	CERS4	8.34301	8.54427	9.42627	10.2036	0
hTF_sg01647	CERS4	8.6553	9.75779	10.0974	10.2865	0
hTF_sg01648	CERS4	9.24491	8.63423	7.54925	7.05279	0
hTF_sg01649	CERS4	9.97156	9.78751	9.82852	9.91011	0
hTF_sg01650	CERS5	7.77649	7.45244	6.55693	5.00022	0
hTF_sg01651	CERS5	7.79254	4.9554	7.54925	7.35557	0
hTF_sg01652	CERS5	9.49584	9.97995	10.0187	10.1554	12.0446
hTF_sg01653	CERS5	9.99602	5.78258	7.25147	8.65843	0
hTF_sg01654	CERS5	7.79254	6.92009	6.64349	7.13465	0
hTF_sg01655	CERS5	8.34301	0	6.46484	5.9775	0
hTF_sg01656	CERS5	9.75527	9.32991	9.49772	9.46426	6.68907
hTF_sg01657	CERS5	8.21788	7.72233	7.79596	7.71618	0
hTF_sg01658	CERS5	8.90451	8.96413	9.18786	9.27867	0
hTF_sg01659	CERS5	10.1658	9.49509	8.65364	8.3165	0
hTF_sg01660	CHAF1A	9.67963	6.50902	9.62018	10.0002	0
hTF_sg01661	CHAF1A	10.2232	6.84672	5.38386	9.10678	0
hTF_sg01662	CHAF1A	9.75935	6.68773	8.03888	8.1295	0
hTF_sg01663	CHAF1A	9.91037	9.56539	9.59867	8.73916	13.4499
hTF_sg01664	CHAF1A	8.50759	6.60114	6.02331	7.71618	0
hTF_sg01665	CHAF1A	9.27948	6.305	0	0	0
hTF_sg01666	CHAF1A	8.87467	0	6.80244	6.14488	0
hTF_sg01667	CHAF1A	8.05449	4.2491	7.07582	7.6057	0
hTF_sg01668	CHAF1A	10.3369	4.64505	7.40803	7.8675	0
hTF_sg01669	CHAF1A	8.04112	5.21066	7.67787	8.4504	0
hTF_sg01670	CHD1	10.1283	0	6.9456	0	0
hTF_sg01671	CHD1	10.4399	7.23964	2.77021	5.3131	0
hTF_sg01672	CHD1	8.42764	6.98991	8.61131	9.04462	0
hTF_sg01673	CHD1	8.81308	7.40211	6.55693	0	0
hTF_sg01674	CHD1	6.83046	0	0	0	0
hTF_sg01675	CHD1	9.23907	4.9554	8.52274	8.57292	0
hTF_sg01676	CHD1	8.57408	9.62146	9.11399	9.96709	0
hTF_sg01677	CHD1	7.18674	6.41062	6.46484	6.14488	0
hTF_sg01678	CHD1	8.22972	0	4.91218	0	0
hTF_sg01679	CHD1	8.34301	7.23964	7.63626	7.662	0
hTF_sg01680	CHD2	8.5269	7.34996	8.10138	8.08901	0
hTF_sg01681	CHD2	8.59253	5.93196	2.77021	6.29484	0
hTF_sg01682	CHD2	9.93227	5.61592	7.83327	7.13465	0
hTF_sg01683	CHD2	8.35386	0	4.20681	6.29484	0
hTF_sg01684	CHD2	10.3801	9.97134	9.68284	9.62867	0
hTF_sg01685	CHD2	9.57683	9.23246	9.83773	9.72431	0
hTF_sg01686	CHD2	9.55347	7.84044	7.54925	8.68585	0
hTF_sg01687	CHD2	6.70042	8.96413	8.98732	10.0432	0
hTF_sg01688	CHD2	7.92945	8.05108	3.66039	0	0
hTF_sg01689	CHD2	9.34623	0	0	0	0
hTF_sg01690	CHD4	8.9192	4.2491	6.80244	7.05279	0
hTF_sg01691	CHD4	8.18178	6.76941	8.2188	7.8188	0
hTF_sg01692	CHD4	7.49203	0	0	0	0
hTF_sg01693	CHD4	8.56477	0	5.38386	0	0
hTF_sg01694	CHD4	8.78928	7.12017	4.91218	4.0446	0
hTF_sg01695	CHD4	9.0782	0	3.66039	0	0
hTF_sg01696	CHD4	8.36464	2.80842	7.13678	7.42229	0
hTF_sg01697	CHD4	8.66405	5.93196	6.72515	4.0446	0
hTF_sg01698	CHD4	8.94814	0	0	0	0
hTF_sg01699	CHD4	8.36464	4.9554	5.88803	6.87366	0
hTF_sg01700	CHD5	9.82324	8.63423	8.69476	8.35116	13.3978
hTF_sg01701	CHD5	8.37533	8.23485	7.59341	7.96022	2.73917
hTF_sg01702	CHD5	8.83648	6.98991	5.73873	7.96022	0
hTF_sg01703	CHD5	10.5525	9.79728	10.0187	9.83864	0
hTF_sg01704	CHD5	8.66405	5.21066	7.13678	4.60013	0
hTF_sg01705	CHD5	8.98352	8.49709	7.63626	8.38501	0
hTF_sg01706	CHD5	9.79563	7.63786	8.91955	8.8882	0
hTF_sg01707	CHD5	9.72632	7.76278	8.10138	8.20724	12.684
hTF_sg01708	CHD5	8.54596	7.34996	8.03888	9.02328	0
hTF_sg01709	CHD5	7.71046	5.42747	0	0	0
hTF_sg01710	CHD7	8.6553	8.89302	10.1127	10.5774	13.4543
hTF_sg01711	CHD7	8.05449	8.89302	10.5425	11.2077	0
hTF_sg01712	CHD7	8.63764	9.34331	10.1353	10.9324	0
hTF_sg01713	CHD7	7.72725	10.6798	11.5837	12.3427	13.63
hTF_sg01714	CHD7	8.30995	8.14589	10.1794	11.0104	2.73917
hTF_sg01715	CHD7	8.14476	8.8561	11.0618	11.5172	0
hTF_sg01716	CHD7	8.08086	10.7669	12.4681	13.2025	3.62687
hTF_sg01717	CHD7	8.24145	9.80698	10.2774	10.8741	0
hTF_sg01718	CHD7	9.88441	11.5026	13.1011	13.5168	13.3061
hTF_sg01719	CHD7	8.9192	10.9445	11.9619	12.7588	13.5544
hTF_sg01720	CHD8	9.89559	4.9554	6.9456	8.73916	0
hTF_sg01721	CHD8	9.71794	11.0827	12.081	12.86	0
hTF_sg01722	CHD8	5.23975	0	0	0	2.73917
hTF_sg01723	CHD8	9.63138	0	6.46484	6.14488	0
hTF_sg01724	CHD8	9.91405	11.4846	10.4191	10.7818	2.73917
hTF_sg01725	CHD8	6.79903	9.74775	8.69476	7.35557	0
hTF_sg01726	CHD8	8.86711	6.50902	5.73873	5.57007	0
hTF_sg01727	CHD8	8.47813	11.335	11.1082	11.0895	0
hTF_sg01728	CHD8	8.49783	0	0	5.00022	0
hTF_sg01729	CHD8	8.90451	7.76278	8.2188	8.57292	0
hTF_sg01730	CIC	10.4219	10.1421	10.2909	10.4473	0
hTF_sg01731	CIC	9.1793	4.64505	3.66039	5.00022	0
hTF_sg01732	CIC	6.59457	7.34996	6.14699	5.57007	0
hTF_sg01733	CIC	8.54596	7.87775	8.13164	6.55481	0
hTF_sg01734	CIC	0	0	0	0	0
hTF_sg01735	CIC	0	0	0	0	0
hTF_sg01736	CIC	7.83964	2.80842	4.60218	6.55481	0
hTF_sg01737	CIC	7.69347	7.80213	8.00658	7.48605	0
hTF_sg01738	CIC	7.88524	9.26098	9.03613	9.2422	0
hTF_sg01739	CIC	7.97235	9.15858	8.32739	8.3165	0
hTF_sg01740	CIITA	8.74049	6.92009	8.03888	9.26055	0
hTF_sg01741	CIITA	9.70104	9.91861	9.55468	10.0432	0
hTF_sg01742	CIITA	8.59253	0	5.16721	0	0
hTF_sg01743	CIITA	9.91405	8.7989	9.76236	9.8508	0
hTF_sg01744	CIITA	7.90013	7.63786	7.54925	7.6057	0
hTF_sg01745	CIITA	9.57683	8.67719	8.81153	7.8188	0
hTF_sg01746	CIITA	9.01805	7.68071	6.46484	5.9775	0
hTF_sg01747	CIITA	8.9192	7.23964	5.88803	6.14488	0
hTF_sg01748	CIITA	9.03838	6.305	5.88803	6.14488	0
hTF_sg01749	CIITA	8.99743	8.52087	8.07047	7.76841	0
hTF_sg01750	CITED2	8.36464	6.19105	6.64349	4.60013	0
hTF_sg01751	CITED2	8.53646	0	0	5.00022	0
hTF_sg01752	CITED2	7.25782	0	0	0	0
hTF_sg01753	CITED2	7.36901	6.41062	8.13164	7.21211	0
hTF_sg01754	CITED2	9.10414	0	4.20681	5.57007	0
hTF_sg01755	CITED2	8.44805	8.54427	8.8301	8.8156	0
hTF_sg01756	CITED2	10.45	7.72233	8.69476	9.27867	0
hTF_sg01757	CITED2	8.99049	9.27503	8.52274	7.6057	2.73917
hTF_sg01758	CITED2	8.98352	8.34553	0	0	0
hTF_sg01759	CITED2	8.30995	7.23964	7.97354	7.96022	0
hTF_sg01760	CITED4	7.23451	0	0	0	0
hTF_sg01761	CITED4	8.18178	0	7.01218	7.21211	0
hTF_sg01762	CITED4	8.55539	6.41062	7.40803	7.54712	0
hTF_sg01763	CITED4	10.1689	9.01526	9.48606	9.62867	0
hTF_sg01764	CITED4	8.92649	7.45244	7.5037	6.29484	0
hTF_sg01765	CITED4	9.29646	7.84044	6.80244	6.14488	0
hTF_sg01766	CITED4	10.4116	9.96269	9.865	9.3995	0
hTF_sg01767	CITED4	7.58709	5.42747	5.38386	5.57007	0
hTF_sg01768	CITED4	8.60166	8.61226	8.5677	7.8675	0
hTF_sg01769	CITED4	8.82872	8.26333	7.35771	7.48605	0
hTF_sg01770	CLASRP	7.94389	6.06731	5.38386	6.14488	0
hTF_sg01771	CLASRP	7.64126	0	5.16721	0	0
hTF_sg01772	CLASRP	9.4358	8.52087	9.55468	9.3317	0
hTF_sg01773	CLASRP	7.80841	6.06731	0	0	0
hTF_sg01774	CLASRP	8.24145	0	4.91218	5.57007	0
hTF_sg01775	CLASRP	10.3037	0	0	0	0
hTF_sg01776	CLASRP	7.97235	7.87775	7.71832	8.24459	0
hTF_sg01777	CLASRP	7.23451	0	2.77021	5.57007	0
hTF_sg01778	CLASRP	9.31879	8.37192	8.45254	9.27867	0
hTF_sg01779	CLASRP	10.0029	9.01526	7.71832	7.42229	0
hTF_sg01780	CLOCK	8.32105	7.68071	7.19526	6.6691	0
hTF_sg01781	CLOCK	10.3906	8.20581	8.8301	8.35116	0
hTF_sg01782	CLOCK	8.79726	6.06731	7.59341	6.87366	0
hTF_sg01783	CLOCK	8.68998	7.23964	4.60218	7.54712	0
hTF_sg01784	CLOCK	9.14221	9.34331	8.77365	8.54325	0
hTF_sg01785	CLOCK	8.60166	7.12017	8.27412	6.6691	0
hTF_sg01786	CLOCK	8.74049	8.20581	7.59341	7.13465	0
hTF_sg01787	CLOCK	7.76027	4.9554	6.2609	0	0
hTF_sg01788	CLOCK	10.2232	8.39784	7.19526	8.60199	0
hTF_sg01789	CLOCK	9.01121	9.38278	8.03888	8.38501	8.36745
hTF_sg01790	CNBP	10.1841	8.23485	8.49972	8.38501	0
hTF_sg01791	CNBP	9.903	9.15858	7.75766	7.662	0
hTF_sg01792	CNBP	7.83964	0	4.91218	6.966	0
hTF_sg01793	CNBP	8.10676	9.11237	8.77365	9.22362	0
hTF_sg01794	CNBP	8.72385	7.68071	9.11399	9.57103	0
hTF_sg01795	CNBP	7.855	0	3.66039	0	0
hTF_sg01796	CNBP	8.54596	0	6.2609	5.00022	0
hTF_sg01797	CNBP	7.56857	8.49709	8.2188	7.28562	0
hTF_sg01798	CNBP	8.58333	9.0319	9.23043	7.13465	0
hTF_sg01799	CNBP	8.60166	7.50108	5.16721	8.16889	0
hTF_sg01800	CNOT2	8.30995	9.20336	9.23043	8.91161	2.73917
hTF_sg01801	CNOT2	9.99255	8.26333	7.90511	8.38501	0
hTF_sg01802	CNOT2	7.47224	8.01804	7.97354	7.21211	0
hTF_sg01803	CNOT2	9.75117	11.7108	8.91955	8.16889	0
hTF_sg01804	CNOT2	10.0269	8.6982	8.47632	8.3165	2.73917
hTF_sg01805	CNOT2	8.014	5.42747	8.13164	6.966	0
hTF_sg01806	CNOT2	9.11694	9.0319	9.37659	9.20479	0
hTF_sg01807	CNOT2	5.71423	0	0	0	0
hTF_sg01808	CNOT2	10.0235	8.91113	10.2501	10.6207	0
hTF_sg01809	CNOT2	10.1841	9.77767	10.1721	10.2775	13.6499
hTF_sg01810	CNOT3	8.66405	4.2491	6.2609	8.00444	0
hTF_sg01811	CNOT3	7.91487	4.9554	5.16721	5.3131	0
hTF_sg01812	CNOT3	8.36464	0	0	4.0446	0
hTF_sg01813	CNOT3	9.29082	8.83729	8.00658	8.63049	0
hTF_sg01814	CNOT3	10.1283	5.61592	6.2609	4.60013	0
hTF_sg01815	CNOT3	10.388	8.65587	9.91806	9.61447	0
hTF_sg01816	CNOT3	8.99049	8.20581	8.79271	8.8156	0
hTF_sg01817	CNOT3	6.92083	7.23964	7.01218	7.6057	0
hTF_sg01818	CNOT3	8.74049	7.45244	7.59341	6.55481	0
hTF_sg01819	CNOT3	8.06774	6.19105	7.54925	7.71618	0
hTF_sg01820	CNOT4	10.0537	9.68599	10.0024	10.2685	0
hTF_sg01821	CNOT4	8.99049	11.6952	11.1006	11.6273	12.1583
hTF_sg01822	CNOT4	8.82872	11.1643	9.83773	9.92169	0
hTF_sg01823	CNOT4	9.87313	11.0867	10.7664	10.0643	0
hTF_sg01824	CNOT4	8.39648	10.2598	9.68284	9.78894	0
hTF_sg01825	CNOT4	7.18674	9.55391	9.03613	8.35116	0
hTF_sg01826	CNOT4	9.61342	14.0256	13.243	13.4554	12.6034
hTF_sg01827	CNOT4	8.49783	12.2554	11.4787	11.377	0
hTF_sg01828	CNOT4	9.68394	13.7681	12.8026	13.0153	0
hTF_sg01829	CNOT4	8.32105	10.8206	10.0187	10.3306	0
hTF_sg01830	CNOT6	8.39648	9.62146	10.3881	9.67044	0
hTF_sg01831	CNOT6	8.83648	10.1189	10.4068	10.6348	12.7556
hTF_sg01832	CNOT6	9.71794	5.21066	6.14699	6.43067	0
hTF_sg01833	CNOT6	7.8702	8.34553	7.59341	8.00444	0
hTF_sg01834	CNOT6	8.57408	9.86387	10.1427	9.83864	0
hTF_sg01835	CNOT6	7.97235	7.29585	8.69476	9.27867	0
hTF_sg01836	CNOT6	9.11694	8.23485	8.86655	9.58565	0
hTF_sg01837	CNOT6	8.22972	0	4.60218	0	12.1565
hTF_sg01838	CNOT6	8.63764	10.6424	11.246	11.0212	7.3215
hTF_sg01839	CNOT6	9.78364	9.86387	9.11399	9.58565	0
hTF_sg01840	CNOT6L	8.5269	4.64505	4.60218	6.966	0
hTF_sg01841	CNOT6L	10.1658	8.49709	9.79108	8.4504	0
hTF_sg01842	CNOT6L	7.67627	5.93196	6.14699	5.57007	0
hTF_sg01843	CNOT6L	8.45814	8.34553	8.63263	8.97965	0
hTF_sg01844	CNOT6L	7.97235	7.05651	8.37876	8.35116	0
hTF_sg01845	CNOT6L	8.61976	6.50902	7.75766	6.6691	0
hTF_sg01846	CNOT6L	7.74385	0	0	0	0
hTF_sg01847	CNOT6L	7.51155	0	6.64349	0	0
hTF_sg01848	CNOT6L	8.35386	5.42747	3.66039	0	0
hTF_sg01849	CNOT6L	9.0782	9.8262	10.3306	10.1455	0
hTF_sg01850	CNOT7	7.13734	0	0	0	0
hTF_sg01851	CNOT7	6.31243	6.305	6.55693	8.65843	0
hTF_sg01852	CNOT7	7.82411	8.91113	8.47632	7.28562	0
hTF_sg01853	CNOT7	9.25653	7.45244	9.03613	8.4504	0
hTF_sg01854	CNOT7	8.7732	10.1948	10.2432	9.86286	0
hTF_sg01855	CNOT7	7.36901	6.84672	4.20681	6.6691	0
hTF_sg01856	CNOT7	9.87313	4.9554	5.57218	8.3165	0
hTF_sg01857	CNOT7	9.80357	7.68071	10.257	10.2502	2.73917
hTF_sg01858	CNOT7	6.01706	0	0	0	0
hTF_sg01859	CNOT7	8.78928	6.305	7.13678	0	0
hTF_sg01860	CNOT8	8.36464	9.21798	9.32514	9.44834	0
hTF_sg01861	CNOT8	8.43788	8.54427	7.25147	8.35116	0
hTF_sg01862	CNOT8	8.45814	9.96269	5.57218	7.54712	0
hTF_sg01863	CNOT8	8.70701	10.5472	11.112	10.8378	0
hTF_sg01864	CNOT8	7.25782	0	0	0	0
hTF_sg01865	CNOT8	7.90013	8.81822	8.77365	9.41596	0
hTF_sg01866	CNOT8	9.79563	9.54233	9.74289	9.29656	0
hTF_sg01867	CNOT8	6.59457	6.68773	6.46484	4.0446	0
hTF_sg01868	CNOT8	6.63073	8.26333	8.40378	8.68585	0
hTF_sg01869	CNOT8	8.15721	7.91412	7.01218	6.87366	0
hTF_sg01870	CNTRL	8.26465	8.01804	6.2609	6.6691	0
hTF_sg01871	CNTRL	7.51155	7.80213	8.73474	9.02328	0
hTF_sg01872	CNTRL	8.85188	7.54813	7.63626	8.38501	0
hTF_sg01873	CNTRL	8.58333	7.29585	6.36648	6.29484	0
hTF_sg01874	CNTRL	9.53452	8.39784	7.75766	7.8188	0
hTF_sg01875	CNTRL	7.95819	5.21066	2.77021	7.13465	0
hTF_sg01876	CNTRL	7.94389	9.08072	7.25147	8.04735	0
hTF_sg01877	CNTRL	9.93949	11.1904	10.8415	10.9664	9.78286
hTF_sg01878	CNTRL	7.41119	7.12017	6.87579	5.3131	0
hTF_sg01879	CNTRL	6.66599	3.70158	6.9456	5.9775	0
hTF_sg01880	COIL	8.94096	9.15858	8.19033	6.29484	0
hTF_sg01881	COIL	9.09123	7.63786	4.91218	4.0446	0
hTF_sg01882	COIL	9.6089	0	0	0	0
hTF_sg01883	COIL	9.91037	7.54813	7.86964	6.87366	0
hTF_sg01884	COIL	9.30767	7.40211	8.3533	8.00444	0
hTF_sg01885	COIL	10.3774	8.39784	9.03613	9.22362	11.2165
hTF_sg01886	COIL	7.855	3.70158	5.57218	0	0
hTF_sg01887	COIL	8.05449	0	0	0	0
hTF_sg01888	COIL	8.61976	0	0	4.0446	0
hTF_sg01889	COIL	9.45105	9.26098	9.66225	9.69762	0
hTF_sg01890	COPS2	9.59066	7.50108	9.03613	8.63049	0
hTF_sg01891	COPS2	8.67274	7.98423	9.97759	9.69762	0
hTF_sg01892	COPS2	8.09387	7.54813	7.83327	8.76509	0
hTF_sg01893	COPS2	8.61074	7.9496	7.40803	8.16889	0
hTF_sg01894	COPS2	6.83046	7.23964	6.36648	5.9775	0
hTF_sg01895	COPS2	8.88219	7.91412	6.36648	3.12948	0
hTF_sg01896	COPS2	8.7732	8.67719	9.54346	10.0432	2.73917
hTF_sg01897	COPS2	7.34744	5.61592	6.72515	0	0
hTF_sg01898	COPS2	9.56753	8.77931	7.13678	7.8188	0
hTF_sg01899	COPS2	8.99743	2.80842	7.30556	7.42229	0
hTF_sg01900	COPS5	8.8442	0	0	0	0
hTF_sg01901	COPS5	8.75693	8.83729	8.67435	8.8156	0
hTF_sg01902	COPS5	8.79726	4.2491	4.60218	5.78812	0
hTF_sg01903	COPS5	8.67274	7.76278	7.86964	7.662	0
hTF_sg01904	COPS5	8.6553	4.64505	7.19526	6.55481	0
hTF_sg01905	COPS5	9.84648	8.26333	9.33817	9.02328	0
hTF_sg01906	COPS5	10.0098	7.18114	6.87579	5.00022	0
hTF_sg01907	COPS5	8.34301	4.64505	6.80244	5.00022	5.1318
hTF_sg01908	COPS5	8.88967	3.70158	5.88803	6.6691	4.87697
hTF_sg01909	COPS5	8.32105	8.54427	8.45254	8.65843	13.7079
hTF_sg01910	CRABP2	8.85188	7.80213	7.13678	7.35557	0
hTF_sg01911	CRABP2	6.51943	0	0	0	0
hTF_sg01912	CRABP2	9.0782	7.45244	6.36648	6.55481	0
hTF_sg01913	CRABP2	7.91487	0	4.20681	6.14488	0
hTF_sg01914	CRABP2	9.1233	4.64505	7.07582	7.54712	0
hTF_sg01915	CRABP2	6.73405	4.2491	6.72515	7.71618	0
hTF_sg01916	CRABP2	9.82324	8.61226	8.07047	8.3165	0
hTF_sg01917	CRABP2	9.76343	11.5867	11.7441	12.0633	2.73917
hTF_sg01918	CRABP2	9.4358	6.68773	7.97354	4.60013	0
hTF_sg01919	CRABP2	5.49641	0	0	0	0
hTF_sg01920	CRAMP1L	10.1409	10.2384	10.5869	10.4946	0
hTF_sg01921	CRAMP1L	10.4245	9.92753	11.1495	10.5478	0
hTF_sg01922	CRAMP1L	8.14476	8.98138	8.54539	7.96022	0
hTF_sg01923	CRAMP1L	9.8154	7.98423	6.14699	5.3131	0
hTF_sg01924	CRAMP1L	10.2897	10.1649	10.7173	10.8132	11.2336
hTF_sg01925	CRAMP1L	8.9624	0	6.02331	6.77501	0
hTF_sg01926	CRAMP1L	9.14846	8.96413	8.32739	8.48202	0
hTF_sg01927	CRAMP1L	10.4726	11.2343	11.0891	11.074	11.4004
hTF_sg01928	CRAMP1L	8.58333	6.305	5.73873	5.78812	0
hTF_sg01929	CRAMP1L	6.94974	5.78258	7.40803	6.43067	0
hTF_sg01930	CREB1	8.71545	0	6.36648	5.9775	0
hTF_sg01931	CREB1	8.57408	7.9496	4.20681	5.57007	0
hTF_sg01932	CREB1	8.9624	7.29585	7.75766	8.1295	0
hTF_sg01933	CREB1	6.51943	0	0	5.78812	0
hTF_sg01934	CREB1	8.63764	6.76941	8.07047	8.4504	0
hTF_sg01935	CREB1	10.2755	7.59369	7.67787	7.13465	0
hTF_sg01936	CREB1	8.74873	0	5.38386	5.00022	0
hTF_sg01937	CREB1	9.68823	9.49509	8.98732	8.63049	0
hTF_sg01938	CREB1	6.70042	7.98423	6.02331	5.3131	0
hTF_sg01939	CREB1	8.63764	0	0	0	0
hTF_sg01940	CREB3	9.97859	8.01804	8.19033	7.6057	0
hTF_sg01941	CREB3	7.05991	7.80213	7.13678	8.28099	0
hTF_sg01942	CREB3	6.51943	0	2.77021	0	0
hTF_sg01943	CREB3	9.97508	9.51891	9.67258	10.4067	0
hTF_sg01944	CREB3	9.18539	8.89302	8.69476	9.55625	2.73917
hTF_sg01945	CREB3	7.94389	5.93196	8.07047	7.8188	0
hTF_sg01946	CREB3	10.175	8.20581	8.73474	7.6057	0
hTF_sg01947	CREB3	8.40695	7.59369	8.45254	8.63049	0
hTF_sg01948	CREB3	8.87467	9.26098	9.32514	8.84021	0
hTF_sg01949	CREB3	8.82092	9.09663	8.54539	8.00444	0
hTF_sg01950	CREB3L1	8.13221	6.68773	6.64349	6.29484	0
hTF_sg01951	CREB3L1	7.94389	7.45244	7.19526	6.43067	0
hTF_sg01952	CREB3L1	9.83877	7.80213	8.301	8.97965	0
hTF_sg01953	CREB3L1	10.1811	12.0824	12.0317	12.0659	13.0958
hTF_sg01954	CREB3L1	10.3232	8.08338	9.40164	9.14679	6.68907
hTF_sg01955	CREB3L1	7.92945	9.55391	7.45666	7.28562	0
hTF_sg01956	CREB3L1	7.39025	5.61592	0	0	0
hTF_sg01957	CREB3L1	9.00434	6.60114	7.71832	7.76841	2.73917
hTF_sg01958	CREB3L1	7.76027	5.61592	5.38386	7.48605	0
hTF_sg01959	CREB3L1	10.2379	8.47291	8.61131	8.65843	2.73917
hTF_sg01960	CREB3L3	7.65887	8.29125	7.01218	7.6057	0
hTF_sg01961	CREB3L3	10.4296	9.3957	9.71317	9.51099	0
hTF_sg01962	CREB3L3	8.87467	9.26098	8.5677	8.3165	0
hTF_sg01963	CREB3L3	8.79726	8.4233	8.84844	7.96022	0
hTF_sg01964	CREB3L3	8.5269	7.9496	8.5677	9.12693	0
hTF_sg01965	CREB3L3	8.68139	8.34553	8.42837	8.79057	0
hTF_sg01966	CREB3L3	8.53646	4.9554	5.88803	6.87366	0
hTF_sg01967	CREB3L3	9.25653	10.7469	9.3639	9.10678	0
hTF_sg01968	CREB3L3	8.53646	8.89302	9.38917	9.43224	0
hTF_sg01969	CREB3L3	8.33207	7.91412	8.91955	7.91461	0
hTF_sg01970	CREB3L4	9.16704	7.45244	5.88803	6.6691	0
hTF_sg01971	CREB3L4	8.75693	10.0388	8.63263	9.06564	0
hTF_sg01972	CREB3L4	9.52974	9.04836	8.47632	9.14679	0
hTF_sg01973	CREB3L4	9.18539	8.34553	8.88443	7.96022	0
hTF_sg01974	CREB3L4	8.19392	5.21066	5.88803	5.9775	0
hTF_sg01975	CREB3L4	7.16225	0	0	4.0446	0
hTF_sg01976	CREB3L4	8.82092	8.34553	9.21638	9.10678	0
hTF_sg01977	CREB3L4	10.7442	10.4941	10.0897	10.1845	0
hTF_sg01978	CREB3L4	8.47813	7.84044	8.49972	8.3165	0
hTF_sg01979	CREB3L4	7.65887	8.87468	7.45666	7.8675	0
hTF_sg01980	CREB5	8.61074	8.83729	9.06778	8.91161	0
hTF_sg01981	CREB5	8.33207	8.75946	8.71489	6.77501	0
hTF_sg01982	CREB5	10.0201	5.42747	0	5.9775	0
hTF_sg01983	CREB5	9.25653	9.85455	9.15876	9.20479	0
hTF_sg01984	CREB5	7.95819	4.64505	6.80244	7.28562	0
hTF_sg01985	CREB5	8.36464	7.50108	7.83327	7.76841	0
hTF_sg01986	CREB5	9.83877	8.49709	9.20219	9.10678	3.62687
hTF_sg01987	CREB5	9.97859	10.3687	9.89178	10.3043	0
hTF_sg01988	CREB5	8.73219	6.60114	8.13164	8.60199	0
hTF_sg01989	CREB5	8.32105	8.05108	5.16721	7.8675	0
hTF_sg01990	CREBBP	9.03163	10.6798	10.7712	11.5879	0
hTF_sg01991	CREBBP	9.57683	9.34331	9.23043	10.5553	0
hTF_sg01992	CREBBP	8.67274	8.75946	8.27412	9.08636	0
hTF_sg01993	CREBBP	9.6089	8.14589	9.02004	10.0643	2.73917
hTF_sg01994	CREBBP	9.1793	4.9554	7.07582	6.14488	0
hTF_sg01995	CREBBP	6.44016	6.305	7.86964	7.28562	0
[truncated: 17,842 more rows]

## Sheet: Supplementary Data 4
Supplementary Data 4: Top neuron-essential TFs (neTFs) and k-means cluster identity
Gene name (column A) and its k-mans cluster identity (column B) as shown in figure 3d-e.
Gene name	Cluster
AFF4	D
AHR	C
AIP	B
APBB2	B
ARID1B	B
ARNTL	B
ASB1	D
BHLHA15	D
BRWD1	B
CBX4	B
CDX4	C
CEBPA	D
CHD5	D
CNOT6	D
CREBZF	D
CRY1	D
CTDP1	D
CTNNB1	D
DLX5	D
E2F1	D
EBF1	A
EGR3	D
EHF	D
ELK3	D
EMX1	B
FOXN2	D
FOXQ1	D
GATA1	D
GTF2A2	D
HIF3A	C
HIST1H1E	D
HIST1H2BC	C
HOXB3	A
HOXC13	D
HSFY1	D
HTATIP2	C
INSM1	A
ISL2	A
JADE3	B
JUNB	B
JUND	B
KLF10	B
KLF14	D
LHX4	B
MECP2	B
MEOX2	B
MLLT6	B
MPHOSPH8	B
NBPF24	D
NEUROG3	D
NFAT5	B
NFKBIB	C
NKRF	B
NKX3-2	B
NR1D2	D
NR1I2	C
PAX2	D
PAX7	D
PHF12	D
PHOX2A	A
POLR2B	B
POLR2J	D
POU2F3	D
POU3F2	A
PRDM5	D
PRDM6	B
RAI14	B
RBPJ	D
RCOR2	D
RORB	D
SCRT2	A
SIX5	D
SKI	D
SLA2	D
SMAD3	C
SNAI2	A
SOX15	C
TAF1L	D
TAF5	C
TBPL1	D
TCEA2	B
TFEB	B
THRA	B
TOX4	D
TSC22D3	B
TSHZ3	C
UBE2K	D
VAX2	A
VGLL2	D
ZBTB18	A
ZBTB43	D
ZFP2	D
ZFPM1	D
ZFY	D
ZIC1	D
ZIM3	D
ZKSCAN3	B
ZNF107	D
ZNF136	B
ZNF141	D
ZNF200	D
ZNF239	D
ZNF250	B
ZNF282	C
ZNF3	B
ZNF311	D
ZNF324	B
ZNF34	B
ZNF440	B
ZNF441	B
ZNF502	D
ZNF510	D
ZNF547	B
ZNF554	B
ZNF563	D
ZNF573	D
ZNF639	D
ZNF671	B
ZNF92	D
ZZZ3	D

## Sheet: Supplementary Data 5
Supplementary Data 5: Mouse TF CRISPR screen normalized gRNA counts
Column A-B: descriptions for each guide RNA in the mouse TFome-scale CRISPR library
Column C-G: normalized gRNA counts from plasmid (column C), mESCs at day 7 (ES_D5, column D), embryoid body (EmyBody, column E), GFP sorted positive (GFPpos, column F), and GFP sorted negative (GFPneg, column G) samples.
ID	Gene	Plasmid	ES_D5	EmyBody	GFPpos	GFPneg
TFMouse_00001	AATF	9.75646	9.82025	8.09863	8.44719	8.00616
TFMouse_00002	AATF	8.14636	6.707	3.21353	5.59866	3.02037
TFMouse_00003	AATF	8.95974	7.82503	5.66269	6.00624	4.88045
TFMouse_00004	AATF	9.7375	6.94588	5.88101	6.17367	4.48164
TFMouse_00005	AATF	9.89124	8.14568	6.23813	6.32367	5.19255
TFMouse_00006	AATF	8.89276	4.86889	4.13359	5.34157	6.17268
TFMouse_00007	AATF	8.54567	6.94588	6.38822	7.31464	6.0229
TFMouse_00008	AATF	8.74869	6.94588	4.13359	5.34157	4.48164
TFMouse_00009	AATF	10.1781	8.14568	5.66269	6.32367	6.30837
TFMouse_00010	AATF	9.3883	9.11893	7.64117	8.1181	7.593
TFMouse_00011	ABL1	7.97887	8.32566	8.66723	7.94368	8.53495
TFMouse_00012	ABL1	8.44407	7.24324	6.52416	6.5837	7.36297
TFMouse_00013	ABL1	8.74869	7.88367	9.13899	8.89354	8.38951
TFMouse_00014	ABL1	8.88417	8.48565	8.00877	8.63112	9.10003
TFMouse_00015	ABL1	8.46727	7.63329	8.47928	8.34561	8.56236
TFMouse_00016	ABL1	10.3842	11.0798	10.9745	10.6849	10.9135
TFMouse_00017	ABL1	8.75813	9.82025	9.80547	10.1747	10.2664
TFMouse_00018	ABL1	10.2333	10.4921	10.7777	10.8173	10.9188
TFMouse_00019	ABL1	10.3155	10.1891	11.1264	10.2609	10.1717
TFMouse_00020	ABL1	7.48277	5.84399	6.86872	7.24111	6.92996
TFMouse_00021	ABT1	9.64895	8.40787	7.22854	7.69105	7.69557
TFMouse_00022	ABT1	9.19336	6.94588	3.21353	4.07205	0
TFMouse_00023	ABT1	10.5152	9.06927	6.86872	7.69105	7.48256
TFMouse_00024	ABT1	7.65433	6.42056	6.38822	5.8168	6.0229
TFMouse_00025	ABT1	9.04703	7.05196	5.66269	5.8168	6.30837
TFMouse_00026	ABT1	9.09251	7.7639	6.23813	6.32367	6.54657
TFMouse_00027	ABT1	9.02374	7.15077	6.64838	6.99497	6.92996
TFMouse_00028	ABT1	10.3596	8.79154	8.37525	8.51114	9.06214
TFMouse_00029	ABT1	10.2995	8.23847	0	6.45954	5.44899
TFMouse_00030	ABT1	9.05471	7.70008	6.52416	6.90262	6.0229
TFMouse_00031	ABTB1	9.38221	8.99142	8.51235	9.1155	9.04281
TFMouse_00032	ABTB1	9.11472	8.55945	9.07401	9.3781	9.32472
TFMouse_00033	ABTB1	9.95419	10.1054	9.87069	10.2702	10.1717
TFMouse_00034	ABTB1	8.2834	8.32566	8.09863	7.51509	8.15761
TFMouse_00035	ABTB1	9.45366	9.40574	9.90845	9.91585	10.0119
TFMouse_00036	ABTB1	8.49011	9.14313	8.63756	8.1586	8.87808
TFMouse_00037	ABTB1	9.0159	9.06927	9.68008	9.57048	9.43262
TFMouse_00038	ABTB1	10.0224	10.4635	10.4076	10.2327	9.78645
TFMouse_00039	ABTB1	8.46727	9.32341	9.20117	8.89354	8.83378
TFMouse_00040	ABTB1	9.17233	9.69486	9.07401	9.50916	9.19064
TFMouse_00041	ADNP	8.69073	6.25273	5.0919	4.62813	4.48164
TFMouse_00042	ADNP	10.0418	9.2134	8.75275	8.91734	8.8561
TFMouse_00043	ADNP	9.16526	9.04378	8.80708	8.54208	8.8561
TFMouse_00044	ADNP	9.52727	8.14568	7.44956	7.16364	7.69557
TFMouse_00045	ADNP	9.52174	8.90912	7.96166	7.24111	7.83694
TFMouse_00046	ADNP	7.26173	6.707	5.40534	5.34157	5.85575
TFMouse_00047	ADNP	10.5618	10.2572	10.1692	9.80541	10.1538
TFMouse_00048	ADNP	9.94595	10.7581	9.31801	9.55539	9.32472
TFMouse_00049	ADNP	8.72	8.6966	8.00877	7.98931	7.08918
TFMouse_00050	ADNP	8.89276	8.52302	8.57631	7.84787	8.66706
TFMouse_00051	ADNP2	9.17938	8.72895	7.5163	8.34561	8.00616
TFMouse_00052	ADNP2	10.2094	10.4442	9.85788	10.4523	10.4464
TFMouse_00053	ADNP2	9.89553	10.1419	9.59	10.3157	9.89822
TFMouse_00054	ADNP2	9.59203	9.83518	9.66545	9.76663	9.24239
TFMouse_00055	ADNP2	8.21651	8.72895	8.37525	7.84787	7.69557
TFMouse_00056	ADNP2	9.82093	9.99	8.63756	9.3781	9.06214
TFMouse_00057	ADNP2	8.72	8.66352	8.51235	8.84474	8.15761
TFMouse_00058	ADNP2	9.92516	9.2134	7.96166	8.34561	7.424
TFMouse_00059	ADNP2	9.97052	10.0033	11.2094	11.1136	11.1976
TFMouse_00060	ADNP2	7.71375	8.62965	7.5163	7.38459	7.48256
TFMouse_00061	AEBP1	8.53472	6.94588	7.05982	6.45954	6.92996
TFMouse_00062	AEBP1	8.13192	7.88367	7.22854	7.63475	7.29924
TFMouse_00063	AEBP1	8.45572	8.52302	8.51235	8.51114	8.56236
TFMouse_00064	AEBP1	10.6506	11.1651	11.5963	11.4639	11.475
TFMouse_00065	AEBP1	9.2003	9.52106	8.85943	9.6996	9.15508
TFMouse_00066	AEBP1	8.88417	8.99142	11.4158	10.664	11.7439
TFMouse_00067	AEBP1	9.6691	9.80516	8.41076	8.44719	8.56236
TFMouse_00068	AEBP1	5.00256	5.58597	3.21353	4.62813	4.88045
TFMouse_00069	AEBP1	8.85807	8.9645	7.44956	7.94368	7.16265
TFMouse_00070	AEBP1	8.60963	8.79154	8.09863	7.74524	8.04554
TFMouse_00071	AEBP2	8.38437	8.82184	7.14665	7.84787	8.22775
TFMouse_00072	AEBP2	8.65075	8.59498	6.52416	7.84787	7.23256
TFMouse_00073	AEBP2	8.75813	8.62965	7.86253	8.41412	7.69557
TFMouse_00074	AEBP2	9.0159	9.30207	8.66723	9.2897	9.53301
TFMouse_00075	AEBP2	9.75175	10.2349	9.07401	9.1155	9.35638
TFMouse_00076	AEBP2	8.07263	8.52302	8.26312	8.23634	8.19311
TFMouse_00077	AEBP2	8.51259	8.40787	6.86872	7.51509	7.36297
TFMouse_00078	AEBP2	10.2501	9.59311	9.49391	10.1845	11.0745
TFMouse_00079	AEBP2	8.42049	7.88367	5.66269	5.34157	4.88045
TFMouse_00080	AEBP2	9.2003	8.90912	8.0544	8.79422	8.53495
TFMouse_00081	AES	10.0302	10.2572	10.8113	10.9559	10.774
TFMouse_00082	AES	8.73919	8.28272	8.57631	8.54208	8.4198
TFMouse_00083	AES	9.12205	9.52106	9.40864	9.4614	9.56045
TFMouse_00084	AES	0	0	0	0	0
TFMouse_00085	AES	9.6691	9.62783	11.3982	10.973	11.4641
TFMouse_00086	AES	0	0	0	0	0
TFMouse_00087	AES	10.1851	10.5475	10.3447	10.2327	10.3156
TFMouse_00088	AES	9.86964	9.87908	9.89597	9.47749	9.61382
TFMouse_00089	AES	8.85807	8.88061	7.44956	7.57616	6.75096
TFMouse_00090	AES	8.93499	8.14568	8.60726	7.69105	8.08387
TFMouse_00091	AFF1	7.84355	7.15077	6.07059	6.80394	7.593
TFMouse_00092	AFF1	8.78608	9.2134	8.66723	8.68756	8.26159
TFMouse_00093	AFF1	7.75204	7.33015	6.38822	6.80394	6.54657
TFMouse_00094	AFF1	10.1851	10.3328	9.18074	9.15607	9.44739
TFMouse_00095	AFF1	10.2962	9.8646	9.87069	9.97374	9.79802
TFMouse_00096	AFF1	8.49011	7.82503	7.30604	6.99497	7.16265
TFMouse_00097	AFF1	8.43233	7.48967	7.64117	6.99497	7.23256
TFMouse_00098	AFF1	8.20275	8.6966	11.6456	11.7356	12.0717
TFMouse_00099	AFF1	8.01081	8.48565	8.14155	7.74524	7.96568
TFMouse_00100	AFF1	8.54567	7.05196	7.44956	5.59866	6.84324
TFMouse_00101	AFF3	9.8998	10.3537	9.93309	9.91585	10.3236
TFMouse_00102	AFF3	9.80736	10.2007	11.0775	11.1441	11.2235
TFMouse_00103	AFF3	9.85652	9.99	9.88338	10.0294	9.75116
TFMouse_00104	AFF3	10.0418	9.62783	9.13899	9.64363	9.44739
TFMouse_00105	AFF3	8.91824	8.72895	8.37525	8.07643	7.96568
TFMouse_00106	AFF3	9.96645	10.0164	8.85943	9.2897	9.46202
TFMouse_00107	AFF3	10.164	9.64488	8.72481	8.79422	9.17297
TFMouse_00108	AFF3	9.33884	10.1298	8.93456	9.13593	8.76467
TFMouse_00109	AFF3	8.17483	7.33015	7.5163	8.19799	7.53884
TFMouse_00110	AFF3	9.36995	9.9356	9.11765	8.98646	9.19064
TFMouse_00111	AFF4	9.30704	8.52302	7.64117	6.69802	7.36297
TFMouse_00112	AFF4	9.63365	9.6784	8.90995	8.1586	9.19064
TFMouse_00113	AFF4	9.8609	7.99425	5.0919	4.07205	5.19255
TFMouse_00114	AFF4	9.6741	9.40574	8.78017	9.19553	9.58738
TFMouse_00115	AFF4	8.24364	7.88367	9.75108	9.19553	9.88742
TFMouse_00116	AFF4	8.01081	8.55945	9.00597	8.41412	9.35638
TFMouse_00117	AFF4	10.2501	10.1054	9.60541	9.87997	10.2241
TFMouse_00118	AFF4	9.78445	9.87908	8.98256	8.54208	9.30863
TFMouse_00119	AFF4	8.01081	7.24324	7.37958	6.69802	6.65239
TFMouse_00120	AFF4	10.5778	10.4047	9.76487	9.57048	9.91957
TFMouse_00121	AGAP3	8.10258	8.59498	8.09863	8.44719	8.66706
TFMouse_00122	AGAP3	8.3221	8.04651	7.58009	7.51509	7.16265
TFMouse_00123	AGAP3	7.94621	8.6966	6.52416	6.90262	6.54657
TFMouse_00124	AGAP3	8.92664	9.14313	9.35495	8.84474	9.29235
TFMouse_00125	AGAP3	0	0	0	0	0
TFMouse_00126	AGAP3	8.43233	7.33015	6.76275	7.08177	7.16265
TFMouse_00127	AGAP3	0	0	0	0	0
TFMouse_00128	AGAP3	6.51329	6.25273	3.21353	4.07205	4.48164
TFMouse_00129	AGAP3	0	0	0	0	0
TFMouse_00130	AGAP3	0	0	0	0	0
TFMouse_00131	AHCTF1	9.94595	8.44728	7.69978	8.03353	7.36297
TFMouse_00132	AHCTF1	6.79585	5.84399	6.76275	5.34157	5.19255
TFMouse_00133	AHCTF1	10.5618	10.4539	9.85788	9.72679	9.84342
TFMouse_00134	AHCTF1	10.4262	10.3009	9.79206	9.71326	9.37195
TFMouse_00135	AHCTF1	7.38868	7.94002	7.5163	7.24111	7.23256
TFMouse_00136	AHCTF1	6.1035	4.86889	0	4.62813	0
TFMouse_00137	AHCTF1	7.94621	6.42056	6.38822	3.15537	6.0229
TFMouse_00138	AHCTF1	9.90405	10.0164	9.54275	8.71497	9.06214
TFMouse_00139	AHCTF1	8.08768	7.56327	5.66269	6.17367	7.424
TFMouse_00140	AHCTF1	9.46523	9.01784	8.47928	8.1586	8.15761
TFMouse_00141	AHR	10.1991	10.4826	10.1271	10.2609	10.1982
TFMouse_00142	AHR	8.21651	8.09695	6.64838	7.08177	7.01176
TFMouse_00143	AHR	10.5208	10.7264	11.0212	10.8792	10.8593
TFMouse_00144	AHR	8.47874	8.99142	9.07401	8.79422	8.83378
TFMouse_00145	AHR	10.293	10.8044	11.0154	10.8236	10.8144
TFMouse_00146	AHR	9.54373	9.55753	8.30147	8.47952	8.32697
TFMouse_00147	AHR	10.1389	10.2122	9.66545	9.87997	9.58738
TFMouse_00148	AHR	9.63365	9.89342	10.0161	9.93928	10.0317
TFMouse_00149	AHR	9.12934	9.19036	10.2885	10.1039	10.573
TFMouse_00150	AHR	9.40642	9.82025	9.87069	9.54014	9.70271
TFMouse_00151	AIP	8.84041	7.70008	7.44956	7.24111	7.01176
TFMouse_00152	AIP	10.3314	10.2007	9.60541	9.61481	9.7392
TFMouse_00153	AIP	9.0159	9.50247	9.73716	9.412	9.65259
TFMouse_00154	AIP	8.75813	8.99142	8.98256	8.79422	8.74088
TFMouse_00155	AIP	8.76751	8.52302	9.20117	8.63112	8.61566
TFMouse_00156	AIP	9.17233	9.7745	11.9562	12.5632	12.5103
TFMouse_00157	AIP	10.0874	10.3537	10.6719	10.7393	10.6259
TFMouse_00158	AIP	7.48277	6.83138	0	4.07205	4.48164
TFMouse_00159	AIP	10.1886	9.92168	9.39097	9.76663	9.70271
TFMouse_00160	AIP	8.63033	8.36735	8.26312	7.94368	8.53495
TFMouse_00161	AIRE	9.09995	9.04378	9.02901	8.96379	8.76467
TFMouse_00162	AIRE	10.2163	9.50247	9.13899	9.17594	9.11862
TFMouse_00163	AIRE	8.3221	8.52302	7.22854	7.08177	7.01176
TFMouse_00164	AIRE	7.00057	6.707	6.38822	5.8168	5.66666
TFMouse_00165	AIRE	0	0	0	0	0
TFMouse_00166	AIRE	0	0	0	0	0
TFMouse_00167	AIRE	8.76751	9.34444	9.05169	9.34339	8.92106
TFMouse_00168	AIRE	10.0106	10.4826	10.1164	10.3335	10.1806
TFMouse_00169	AIRE	9.65402	9.64488	10.3169	9.85554	10.0893
TFMouse_00170	AIRE	9.8119	10.2122	9.75108	9.8678	9.84342
TFMouse_00171	AK6	7.59236	7.41211	5.40534	6.5837	6.17268
TFMouse_00172	AK6	10.7102	10.5293	10.5418	10.3335	10.2912
TFMouse_00173	AK6	8.59916	6.42056	4.13359	3.15537	3.02037
TFMouse_00174	AK6	9.82543	8.6966	6.52416	7.16364	6.30837
TFMouse_00175	AK6	8.5237	7.70008	0	4.62813	3.02037
TFMouse_00176	AK6	7.36417	4.30841	5.66269	4.07205	5.19255
TFMouse_00177	AK6	9.03155	7.05196	5.66269	6.17367	5.66666
TFMouse_00178	AK6	8.83149	7.24324	0	3.15537	3.02037
TFMouse_00179	AK6	7.86118	8.40787	5.66269	6.17367	5.19255
TFMouse_00180	AK6	9.3262	7.99425	5.88101	5.8168	5.85575
TFMouse_00181	ALX1	9.82093	10.1176	10.1271	10.0294	10.283
TFMouse_00182	ALX1	10.5012	10.5566	11.094	10.921	11.1167
TFMouse_00183	ALX1	9.93767	10.2461	9.54275	9.93928	9.91957
TFMouse_00184	ALX1	8.63033	6.57087	3.21353	3.15537	3.02037
TFMouse_00185	ALX1	8.3221	6.707	7.58009	7.79747	6.92996
TFMouse_00186	ALX1	10.1281	9.89342	9.40864	9.76663	9.63978
TFMouse_00187	ALX1	9.58144	10.2122	10.8699	10.9327	10.976
TFMouse_00188	ALX1	9.21408	9.6784	9.40864	8.98646	8.98322
TFMouse_00189	ALX1	8.74869	9.2134	8.37525	8.07643	8.44946
TFMouse_00190	ALX1	8.69073	8.76058	8.72481	9.03077	8.78808
TFMouse_00191	ALX3	8.83149	9.09431	9.16001	9.34339	8.8561
TFMouse_00192	ALX3	9.40041	9.64488	9.37307	9.76663	9.46202
TFMouse_00193	ALX3	9.31984	9.59311	8.72481	8.65961	8.50701
TFMouse_00194	ALX3	8.23014	7.41211	8.0544	7.31464	7.36297
TFMouse_00195	ALX3	8.11732	8.6966	8.00877	8.23634	8.26159
TFMouse_00196	ALX3	7.61332	8.04651	6.86872	6.99497	6.65239
TFMouse_00197	ALX3	8.9921	8.19283	9.00597	8.94075	9.24239
TFMouse_00198	ALX3	10.438	10.3009	9.89597	9.92761	10.1173
TFMouse_00199	ALX3	9.35759	10.1054	9.66545	10.0511	9.78645
TFMouse_00200	ALX3	8.29642	9.2134	8.72481	9.03077	8.64159
TFMouse_00201	ALX4	10.0224	10.1775	9.44336	9.92761	9.65259
TFMouse_00202	ALX4	10.0495	9.96306	10.4337	10.1548	10.4015
TFMouse_00203	ALX4	8.70055	8.66352	8.18322	8.86935	8.44946
TFMouse_00204	ALX4	10.3503	10.3116	10.3355	10.3423	10.3474
TFMouse_00205	ALX4	8.84041	9.52106	9.4261	9.87997	9.69035
TFMouse_00206	ALX4	8.72963	9.23608	9.52666	9.65783	9.63978
TFMouse_00207	ALX4	8.90131	8.88061	7.96166	8.27369	7.96568
TFMouse_00208	ALX4	8.40855	8.79154	8.00877	8.51114	8.08387
TFMouse_00209	ALX4	8.3221	5.58597	4.6909	4.62813	3.92861
TFMouse_00210	ALX4	7.06283	7.82503	6.86872	6.32367	6.0229
TFMouse_00211	ALYREF	9.98667	9.09431	7.05982	6.69802	7.01176
TFMouse_00212	ALYREF	10.5208	7.88367	7.86253	7.63475	7.6452
TFMouse_00213	ALYREF	8.9098	5.58597	0	3.15537	0
TFMouse_00214	ALYREF	9.00007	6.42056	0	4.07205	0
TFMouse_00215	ALYREF	8.76751	6.57087	8.00877	7.16364	6.0229
TFMouse_00216	ALYREF	10.0912	9.71115	6.76275	6.5837	7.23256
TFMouse_00217	ALYREF	6.7206	6.57087	0	4.62813	4.48164
TFMouse_00218	ALYREF	7.86118	6.25273	0	3.15537	0
TFMouse_00219	ALYREF	7.63397	7.41211	6.23813	3.15537	5.19255
TFMouse_00220	ALYREF	8.87552	8.09695	6.96743	7.38459	7.16265
TFMouse_00221	ANKEF1	7.45982	7.41211	8.09863	8.74188	8.64159
TFMouse_00222	ANKEF1	8.9921	8.99142	8.26312	8.38027	8.19311
TFMouse_00223	ANKEF1	10.344	10.2349	9.68008	10.4025	9.86559
TFMouse_00224	ANKEF1	8.88417	8.55945	8.51235	8.38027	8.44946
TFMouse_00225	ANKEF1	9.15815	9.23608	9.35495	9.32572	9.15508
TFMouse_00226	ANKEF1	8.64058	8.99142	8.26312	8.38027	8.87808
TFMouse_00227	ANKEF1	9.76116	10.7103	11.1103	10.7592	10.6707
TFMouse_00228	ANKEF1	7.15145	7.41211	6.76275	6.17367	7.16265
TFMouse_00229	ANKEF1	9.02374	8.52302	8.98256	8.60204	8.64159
TFMouse_00230	ANKEF1	9.06995	9.25842	10.2201	10.4109	10.2994
TFMouse_00231	ANKRA2	8.91824	8.32566	6.52416	7.45132	7.74425
TFMouse_00232	ANKRA2	9.92516	9.62783	8.78017	8.68756	8.56236
TFMouse_00233	ANKRA2	8.80442	8.55945	7.14665	7.89657	7.16265
TFMouse_00234	ANKRA2	9.70371	10.0295	9.98113	10.0618	9.54679
TFMouse_00235	ANKRA2	7.99493	7.82503	7.5163	7.63475	7.29924
TFMouse_00236	ANKRA2	4.55991	4.86889	6.23813	5.02851	6.17268
TFMouse_00237	ANKRA2	8.82252	8.09695	6.23813	6.45954	6.54657
TFMouse_00238	ANKRA2	9.74701	10.2572	9.35495	9.6996	9.51908
TFMouse_00239	ANKRA2	9.34512	10.2007	10.3169	10.5544	10.3075
TFMouse_00240	ANKRA2	9.92516	10.5834	10.4423	10.1142	10.3316
TFMouse_00241	ANKRD1	7.94621	8.32566	7.22854	7.89657	7.92403
TFMouse_00242	ANKRD1	8.68084	9.36516	9.16001	8.57237	8.50701
TFMouse_00243	ANKRD1	8.21651	8.66352	9.05169	9.47749	9.32472
TFMouse_00244	ANKRD1	8.60963	8.48565	8.57631	9.13593	9.11862
TFMouse_00245	ANKRD1	10.4468	10.9349	10.7845	10.5919	10.9503
TFMouse_00246	ANKRD1	8.76751	8.72895	8.00877	8.1586	8.35858
TFMouse_00247	ANKRD1	7.52761	8.6966	8.37525	7.79747	7.96568
TFMouse_00248	ANKRD1	9.12934	9.01784	9.49391	9.19553	9.13696
TFMouse_00249	ANKRD1	9.1366	9.72725	9.79206	9.42866	9.85454
TFMouse_00250	ANKRD1	8.05742	8.59498	9.84495	9.55539	9.57398
TFMouse_00251	ANKRD10	10.5618	10.4731	9.57442	10.0511	9.94061
TFMouse_00252	ANKRD10	9.86964	8.82184	7.64117	8.27369	7.96568
TFMouse_00253	ANKRD10	8.40855	8.19283	8.60726	8.34561	8.50701
TFMouse_00254	ANKRD10	10.164	9.34444	10.0837	9.89203	10.1265
TFMouse_00255	ANKRD10	6.42123	6.94588	8.51235	8.44719	8.04554
TFMouse_00256	ANKRD10	8.5237	7.88367	5.66269	5.59866	6.0229
TFMouse_00257	ANKRD10	8.8135	10.2122	9.3366	9.90399	9.65259
TFMouse_00258	ANKRD10	7.5711	7.24324	7.05982	6.45954	6.54657
TFMouse_00259	ANKRD10	8.71031	7.41211	6.07059	7.16364	7.53884
TFMouse_00260	ANKRD10	6.51329	7.7639	6.07059	4.07205	3.92861
TFMouse_00261	ANKRD2	9.78906	9.99	9.11765	9.15607	9.10003
TFMouse_00262	ANKRD2	10.2333	10.8638	10.7222	10.671	10.5931
TFMouse_00263	ANKRD2	9.0159	9.42561	9.22131	9.23394	9.10003
TFMouse_00264	ANKRD2	7.61332	8.28272	8.0544	8.27369	8.00616
TFMouse_00265	ANKRD2	8.21651	7.88367	6.38822	6.99497	6.43238
TFMouse_00266	ANKRD2	9.62851	9.23608	9.40864	9.42866	9.50503
TFMouse_00267	ANKRD2	6.3229	5.84399	5.88101	5.02851	6.43238
TFMouse_00268	ANKRD2	8.578	9.01784	9.24118	9.09478	9.19064
TFMouse_00269	ANKRD2	8.47874	8.55945	7.58009	8.38027	9.35638
TFMouse_00270	ANKRD2	8.24364	8.23847	8.47928	8.1586	8.35858
TFMouse_00271	ANKRD22	8.35979	8.82184	6.76275	7.51509	7.01176
TFMouse_00272	ANKRD22	8.5237	6.06279	6.96743	7.51509	7.29924
TFMouse_00273	ANKRD22	9.98667	10.093	11.0995	10.3598	10.6453
TFMouse_00274	ANKRD22	7.45982	6.94588	4.6909	6.17367	3.02037
TFMouse_00275	ANKRD22	8.02651	7.99425	6.96743	6.90262	6.54657
TFMouse_00276	ANKRD22	6.16156	6.25273	5.66269	5.59866	6.75096
TFMouse_00277	ANKRD22	8.46727	7.41211	8.09863	7.94368	8.12121
TFMouse_00278	ANKRD22	9.33254	9.99	10.1999	10.4765	10.1265
TFMouse_00279	ANKRD22	9.74701	8.93708	7.69978	8.34561	8.08387
TFMouse_00280	ANKRD22	8.72	8.72895	8.30147	8.3101	7.92403
TFMouse_00281	ANKRD33	10.3534	10.2236	9.85788	9.49341	10.0414
TFMouse_00282	ANKRD33	8.27027	7.70008	7.22854	7.24111	7.08918
TFMouse_00283	ANKRD33	10.4173	10.4635	9.62066	9.81811	9.99191
TFMouse_00284	ANKRD33	8.40855	7.88367	8.26312	7.38459	7.83694
TFMouse_00285	ANKRD33	9.65906	10.3328	9.28011	9.84317	9.78645
TFMouse_00286	ANKRD33	10.2468	10.5566	10.5338	10.4193	10.4464
TFMouse_00287	ANKRD33	8.59916	9.6784	10.0615	10.8299	10.6581
TFMouse_00288	ANKRD33	8.08768	7.70008	10.5257	10.4276	10.1448
TFMouse_00289	ANKRD33	8.40855	8.19283	6.76275	7.16364	6.30837
TFMouse_00290	ANKRD33	8.40855	8.85153	7.58009	8.1181	7.36297
TFMouse_00291	ANKRD42	8.43233	8.09695	7.44956	7.98931	7.88114
TFMouse_00292	ANKRD42	8.47874	8.82184	10.4251	10.5315	10.9399
TFMouse_00293	ANKRD42	10.3377	10.2236	9.76487	9.80541	9.99191
TFMouse_00294	ANKRD42	9.1366	8.99142	8.75275	9.25277	9.32472
TFMouse_00295	ANKRD42	9.17938	8.59498	8.95876	9.23394	9.04281
TFMouse_00296	ANKRD42	7.86118	7.41211	8.63756	8.3101	9.13696
TFMouse_00297	ANKRD42	8.9098	9.04378	9.68008	10.1245	9.44739
TFMouse_00298	ANKRD42	8.94328	8.88061	8.37525	8.3101	7.6452
TFMouse_00299	ANKRD42	9.26793	9.2134	7.86253	8.1181	7.96568
TFMouse_00300	ANKRD42	9.26793	8.79154	8.51235	8.60204	8.78808
TFMouse_00301	ANKRD45	9.87398	9.19036	9.31801	9.6293	9.44739
TFMouse_00302	ANKRD45	9.33884	9.11893	8.85943	8.68756	8.74088
TFMouse_00303	ANKRD45	7.99493	7.70008	5.66269	6.32367	7.01176
TFMouse_00304	ANKRD45	9.151	9.16694	9.54275	9.17594	9.29235
TFMouse_00305	ANKRD45	8.37213	8.14568	8.78017	8.38027	7.83694
TFMouse_00306	ANKRD45	8.38437	9.09431	8.22373	8.19799	7.6452
TFMouse_00307	ANKRD45	8.68084	9.25842	8.93456	9.13593	9.13696
TFMouse_00308	ANKRD45	8.05742	8.88061	9.05169	9.13593	9.17297
TFMouse_00309	ANKRD45	9.24797	9.32341	9.85788	9.42866	9.8209
TFMouse_00310	ANKRD45	9.16526	9.61058	8.88491	9.23394	8.81111
TFMouse_00311	ANKRD49	8.89276	8.04651	5.40534	4.07205	3.92861
TFMouse_00312	ANKRD49	10.2568	9.84996	7.8103	7.57616	7.74425
TFMouse_00313	ANKRD49	9.95008	8.52302	0	5.34157	3.92861
TFMouse_00314	ANKRD49	10.4757	11.117	8.09863	7.74524	8.00616
TFMouse_00315	ANKRD49	9.97862	9.72725	5.66269	6.80394	6.75096
TFMouse_00316	ANKRD49	9.88264	8.14568	4.13359	4.62813	4.48164
TFMouse_00317	ANKRD49	9.1366	8.55945	7.5163	6.69802	7.23256
TFMouse_00318	ANKRD49	9.76116	8.62965	8.90995	8.38027	8.76467
TFMouse_00319	ANKRD49	8.23014	8.72895	6.64838	6.80394	6.75096
TFMouse_00320	ANKRD49	9.80736	10.2349	10.3538	10.0403	10.3631
TFMouse_00321	ANKRD54	7.73302	4.30841	4.13359	5.59866	5.66666
TFMouse_00322	ANKRD54	8.39651	8.48565	8.6963	8.1586	8.58926
TFMouse_00323	ANKRD54	9.77518	9.53941	9.62066	9.6996	9.72714
TFMouse_00324	ANKRD54	9.74701	9.7745	10.1898	10.2232	10.2327
TFMouse_00325	ANKRD54	8.72963	8.59498	8.18322	8.1181	7.74425
TFMouse_00326	ANKRD54	9.23451	8.6966	8.51235	8.1586	8.69209
TFMouse_00327	ANKRD54	9.00801	9.57543	8.83349	8.89354	9.2081
TFMouse_00328	ANKRD54	0	0	0	0	0
TFMouse_00329	ANKRD54	9.95419	10.4147	10.0046	9.61481	9.91957
TFMouse_00330	ANKRD54	0	0	0	0	0
TFMouse_00331	ANKRD55	9.26793	9.04378	9.18074	9.17594	9.00336
TFMouse_00332	ANKRD55	10.5428	10.4539	9.31801	9.6996	9.46202
TFMouse_00333	ANKRD55	8.46727	9.30207	8.18322	8.47952	8.15761
TFMouse_00334	ANKRD55	10.3091	10.694	10.0046	10.0403	9.88742
TFMouse_00335	ANKRD55	9.86528	10.2236	9.69456	9.72679	10.0119
TFMouse_00336	ANKRD55	9.67908	9.06927	8.83349	8.76829	9.04281
TFMouse_00337	ANKRD55	8.93499	9.34444	9.88338	9.77967	9.53301
TFMouse_00338	ANKRD55	8.14636	8.40787	7.5163	6.99497	7.36297
TFMouse_00339	ANKRD55	8.82252	8.79154	9.54275	9.36085	9.43262
TFMouse_00340	ANKRD55	10.2468	10.7264	11.3759	11.5116	11.3625
TFMouse_00341	ANKRD6	8.21651	8.72895	8.78017	8.94075	9.10003
TFMouse_00342	ANKRD6	9.09251	7.82503	6.38822	6.45954	6.17268
TFMouse_00343	ANKRD6	9.92516	10.4731	9.68008	9.80541	9.76302
TFMouse_00344	ANKRD6	10.2601	11.1472	10.381	10.4924	10.5251
TFMouse_00345	ANKRD6	8.16067	7.70008	6.96743	7.31464	7.08918
TFMouse_00346	ANKRD6	7.89579	8.44728	7.05982	7.63475	7.79134
TFMouse_00347	ANKRD6	9.65906	9.42561	9.22131	9.25277	9.53301
TFMouse_00348	ANKRD6	10.061	10.2792	10.9077	10.8852	11.2824
TFMouse_00349	ANKRD6	8.51259	8.36735	8.14155	8.71497	8.12121
TFMouse_00350	ANKRD6	9.18639	8.14568	7.86253	7.57616	8.00616
TFMouse_00351	ANKRD7	10.6302	9.53941	9.59	9.81811	9.62686
TFMouse_00352	ANKRD7	9.21408	9.11893	9.3366	9.92761	9.96135
TFMouse_00353	ANKRD7	8.90131	8.88061	6.96743	6.90262	7.29924
TFMouse_00354	ANKRD7	7.59236	6.57087	6.38822	6.45954	5.44899
TFMouse_00355	ANKRD7	9.91253	9.2134	8.63756	8.98646	8.69209
TFMouse_00356	ANKRD7	9.26793	9.66174	9.3366	9.25277	9.35638
TFMouse_00357	ANKRD7	8.77682	7.63329	6.52416	6.80394	6.0229
TFMouse_00358	ANKRD7	8.42049	7.24324	7.69978	7.63475	6.54657
TFMouse_00359	ANKRD7	8.24364	9.06927	9.4261	8.94075	8.83378
TFMouse_00360	ANKRD7	8.91824	7.70008	7.5163	7.51509	7.23256
TFMouse_00361	ANKS1	8.58862	8.79154	8.22373	8.60204	9.13696
TFMouse_00362	ANKS1	9.03931	9.96306	10.2693	10.1845	10.1357
TFMouse_00363	ANKS1	8.95153	8.90912	8.6963	8.96379	9.08121
TFMouse_00364	ANKS1	10.6955	10.4826	10.1999	10.3157	10.3939
TFMouse_00365	ANKS1	6.68146	7.56327	3.21353	4.07205	4.48164
TFMouse_00366	ANKS1	8.43233	9.01784	8.88491	8.65961	8.58926
TFMouse_00367	ANKS1	8.74869	9.01784	8.98256	8.76829	8.44946
TFMouse_00368	ANKS1	8.95153	8.66352	9.24118	8.65961	9.24239
TFMouse_00369	ANKS1	7.61332	8.09695	7.05982	6.17367	6.54657
TFMouse_00370	ANKS1	9.04703	8.9645	9.79206	9.21487	9.17297
TFMouse_00371	ANKS3	8.37213	8.82184	9.4261	9.412	9.50503
TFMouse_00372	ANKS3	8.83149	8.59498	8.72481	8.41412	8.76467
TFMouse_00373	ANKS3	7.77081	8.19283	8.30147	8.44719	8.4198
TFMouse_00374	ANKS3	9.08503	8.9645	9.57442	9.39515	9.72714
TFMouse_00375	ANKS3	9.36378	10.0805	10.0046	10.2886	9.98179
TFMouse_00376	ANKS3	10.2367	10.4442	9.4261	9.50916	9.54679
TFMouse_00377	ANKS3	9.22774	9.61058	9.31801	9.19553	9.17297
TFMouse_00378	ANKS3	7.97887	7.63329	6.38822	6.90262	6.92996
TFMouse_00379	ANKS3	10.2601	10.1775	10.2789	10.0618	10.4683
TFMouse_00380	ANKS3	9.06235	9.36516	10.1692	10.2609	9.80951
TFMouse_00381	ANKZF1	9.41838	9.46455	9.73716	9.85554	9.95102
TFMouse_00382	ANKZF1	8.55653	8.44728	9.02901	8.86935	8.98322
TFMouse_00383	ANKZF1	9.12934	9.53941	8.83349	9.1155	9.15508
TFMouse_00384	ANKZF1	9.96238	10.4147	10.1795	10.0403	9.87655
TFMouse_00385	ANKZF1	7.97887	8.52302	7.64117	7.08177	6.92996
TFMouse_00386	ANKZF1	9.74227	9.04378	8.60726	9.00879	9.19064
TFMouse_00387	ANKZF1	8.80442	8.9645	8.51235	7.94368	8.58926
TFMouse_00388	ANKZF1	8.80442	9.11893	9.31801	8.86935	9.30863
TFMouse_00389	ANKZF1	10.4786	10.8119	10.039	10.3684	10.532
TFMouse_00390	ANKZF1	8.49011	8.19283	7.75609	7.74524	8.12121
TFMouse_00391	APBB2	8.95974	9.48363	9.28011	9.84317	9.61382
TFMouse_00392	APBB2	7.69421	7.24324	6.07059	7.16364	6.17268
TFMouse_00393	APBB2	8.08768	8.36735	8.18322	8.51114	8.26159
TFMouse_00394	APBB2	7.63397	5.84399	5.0919	6.32367	5.44899
TFMouse_00395	APBB2	8.75813	8.93708	8.47928	8.41412	8.66706
TFMouse_00396	APBB2	9.79365	10.3845	10.9445	10.9327	10.9912
TFMouse_00397	APBB2	9.09995	9.52106	8.88491	8.71497	8.87808
TFMouse_00398	APBB2	10.1425	10.4246	10.5176	10.7327	10.6707
TFMouse_00399	APBB2	7.52761	7.48967	4.6909	6.17367	5.19255
TFMouse_00400	APBB2	10.3503	10.9959	10.5813	10.8173	10.6389
TFMouse_00401	APC	7.69421	7.15077	8.63756	8.3101	8.64159
TFMouse_00402	APC	9.76585	8.72895	7.58009	7.89657	8.56236
TFMouse_00403	APC	10.1097	10.3223	9.47726	9.412	9.29235
TFMouse_00404	APC	8.84041	8.28272	7.05982	6.99497	7.88114
TFMouse_00405	APC	7.87859	6.94588	5.0919	4.07205	5.19255
TFMouse_00406	APC	8.05742	7.15077	6.38822	6.69802	4.88045
TFMouse_00407	APC	7.59236	6.94588	5.88101	5.34157	5.19255
TFMouse_00408	APC	9.18639	8.9645	8.54469	8.74188	8.32697
TFMouse_00409	APC	9.15815	9.19036	7.37958	7.38459	7.6452
TFMouse_00410	APC	8.70055	7.63329	8.0544	7.74524	7.48256
TFMouse_00411	APEX1	8.49011	9.59311	8.41076	7.84787	8.00616
TFMouse_00412	APEX1	10.2367	9.64488	7.22854	7.24111	7.96568
TFMouse_00413	APEX1	9.08503	9.46455	5.40534	6.5837	5.19255
TFMouse_00414	APEX1	10.0762	9.82025	5.40534	6.00624	4.48164
TFMouse_00415	APEX1	9.22774	9.14313	6.52416	6.90262	6.75096
TFMouse_00416	APEX1	7.84355	8.19283	5.88101	5.8168	6.43238
TFMouse_00417	APEX1	9.99468	10.3641	8.47928	8.54208	8.00616
TFMouse_00418	APEX1	10.3903	11.2895	9.75108	9.87997	9.8209
TFMouse_00419	APEX1	7.71375	7.33015	3.21353	0	3.02037
TFMouse_00420	APEX1	9.52174	9.32341	8.51235	8.19799	7.6452
TFMouse_00421	AR	8.9921	9.11893	8.47928	8.68756	8.87808
TFMouse_00422	AR	8.84927	9.71115	9.73716	9.80541	10.0218
TFMouse_00423	AR	8.98407	9.30207	9.02901	8.63112	8.38951
TFMouse_00424	AR	9.8028	10.7502	10.2101	10.8609	10.8703
TFMouse_00425	AR	9.03931	8.90912	8.54469	8.74188	8.83378
TFMouse_00426	AR	9.93351	7.99425	8.54469	7.84787	8.00616
TFMouse_00427	AR	9.45366	8.90912	9.13899	8.98646	8.47852
TFMouse_00428	AR	8.53472	7.88367	6.52416	5.8168	6.0229
TFMouse_00429	AR	8.39651	7.82503	7.30604	7.79747	7.424
TFMouse_00430	AR	8.73919	9.01784	8.26312	8.19799	8.19311
TFMouse_00431	ARHGAP35	8.54567	8.36735	7.44956	7.69105	7.6452
TFMouse_00432	ARHGAP35	8.38437	8.6966	7.14665	8.07643	7.36297
TFMouse_00433	ARHGAP35	9.06235	9.19036	10.3629	10.1747	10.497
TFMouse_00434	ARHGAP35	10.5068	10.7581	9.83191	10.0618	9.96135
TFMouse_00435	ARHGAP35	9.72312	9.30207	9.05169	9.15607	9.79802
TFMouse_00436	ARHGAP35	8.58862	8.36735	8.14155	8.1181	8.08387
TFMouse_00437	ARHGAP35	7.50537	7.82503	8.00877	7.74524	8.08387
TFMouse_00438	ARHGAP35	8.50139	8.76058	8.72481	8.96379	8.78808
TFMouse_00439	ARHGAP35	9.19336	9.16694	8.37525	8.65961	8.38951
TFMouse_00440	ARHGAP35	9.87832	7.7639	7.64117	8.03353	7.424
TFMouse_00441	ARID1A	10.2163	9.99	7.75609	8.3101	8.81111
TFMouse_00442	ARID1A	10.3719	11.1047	9.62066	9.25277	9.84342
TFMouse_00443	ARID1A	8.16067	7.82503	5.0919	4.07205	3.92861
TFMouse_00444	ARID1A	8.98407	8.04651	4.6909	5.59866	5.44899
TFMouse_00445	ARID1A	8.84041	9.44521	8.0544	7.51509	8.98322
TFMouse_00446	ARID1A	9.151	9.25842	8.00877	7.08177	7.424
TFMouse_00447	ARID1A	9.96238	10.2683	8.54469	8.07643	8.98322
TFMouse_00448	ARID1A	7.31386	5.58597	0	4.07205	0
TFMouse_00449	ARID1A	8.44407	9.28041	8.0544	8.1586	9.08121
TFMouse_00450	ARID1A	8.65075	9.71115	8.93456	9.36085	9.79802
TFMouse_00451	ARID1B	9.69391	9.82025	10.7912	10.351	10.2241
TFMouse_00452	ARID1B	9.24797	9.04378	8.37525	8.23634	8.12121
TFMouse_00453	ARID1B	7.00057	5.27153	5.66269	6.00624	5.44899
TFMouse_00454	ARID1B	8.39651	8.36735	8.57631	8.51114	8.35858
TFMouse_00455	ARID1B	8.43233	9.04378	8.95876	8.98646	9.53301
TFMouse_00456	ARID1B	8.55653	9.30207	9.16001	9.13593	9.22535
TFMouse_00457	ARID1B	8.38437	8.79154	7.22854	7.38459	6.92996
TFMouse_00458	ARID1B	9.57077	10.6524	10.298	10.6569	10.5458
TFMouse_00459	ARID1B	10.2265	10.6269	10.9445	11.2034	11.3857
TFMouse_00460	ARID1B	8.86682	9.30207	9.22131	8.79422	8.64159
TFMouse_00461	ARID3A	8.95974	8.72895	7.30604	6.17367	6.54657
TFMouse_00462	ARID3A	7.9296	7.24324	3.21353	5.59866	5.19255
TFMouse_00463	ARID3A	10.1389	10.6009	10.6865	10.7192	10.6644
TFMouse_00464	ARID3A	7.96263	6.707	8.6963	8.19799	8.78808
TFMouse_00465	ARID3A	9.18639	8.66352	7.64117	8.1586	7.96568
TFMouse_00466	ARID3A	6.90184	7.24324	6.86872	6.69802	6.92996
TFMouse_00467	ARID3A	8.24364	8.59498	9.02901	8.68756	8.76467
TFMouse_00468	ARID3A	10.2401	10.0805	10.1483	9.89203	9.8322
TFMouse_00469	ARID3A	9.0159	9.14313	8.78017	9.27136	8.89973
TFMouse_00470	ARID3A	8.84927	9.25842	8.30147	8.41412	8.38951
TFMouse_00471	ARID3B	10.106	10.0679	12.4002	11.554	11.5315
TFMouse_00472	ARID3B	8.68084	8.6966	8.80708	8.71497	9.04281
TFMouse_00473	ARID3B	8.38437	8.72895	9.3366	9.44512	9.56045
TFMouse_00474	ARID3B	10.2333	9.66174	9.55868	9.50916	9.08121
TFMouse_00475	ARID3B	10.2766	10.8638	11.5572	11.5877	11.4086
TFMouse_00476	ARID3B	9.65402	10.3946	9.96927	9.6996	10.0987
TFMouse_00477	ARID3B	6.83205	6.25273	6.38822	6.45954	5.66666
TFMouse_00478	ARID3B	8.50139	8.09695	7.64117	8.03353	7.6452
TFMouse_00479	ARID3B	8.10258	7.82503	8.51235	8.1586	8.19311
TFMouse_00480	ARID3B	10.0457	9.74317	10.1999	10.2702	9.8322
TFMouse_00481	ARID4A	9.98265	10.2007	7.5163	8.27369	8.12121
TFMouse_00482	ARID4A	9.0159	8.48565	7.58009	7.31464	7.08918
TFMouse_00483	ARID4A	8.8135	7.41211	7.91295	7.84787	8.04554
TFMouse_00484	ARID4A	8.35979	8.55945	6.96743	7.24111	6.43238
TFMouse_00485	ARID4A	9.22093	8.93708	7.91295	8.51114	8.38951
TFMouse_00486	ARID4A	9.64387	9.83518	7.22854	8.65961	8.53495
TFMouse_00487	ARID4A	8.95153	8.6966	7.69978	7.16364	7.424
TFMouse_00488	ARID4A	8.63033	7.24324	5.88101	6.90262	6.0229
TFMouse_00489	ARID4A	10.6556	10.2901	9.13899	9.21487	8.87808
TFMouse_00490	ARID4A	8.67088	8.55945	7.44956	7.24111	7.36297
TFMouse_00491	ARID4B	7.75204	5.58597	6.07059	5.34157	5.44899
TFMouse_00492	ARID4B	9.81642	9.42561	8.22373	8.51114	8.38951
TFMouse_00493	ARID4B	10.1746	10.3641	10.4762	10.5544	10.3474
TFMouse_00494	ARID4B	8.17483	7.88367	8.80708	8.57237	8.26159
TFMouse_00495	ARID4B	8.63033	7.15077	5.88101	6.80394	6.43238
TFMouse_00496	ARID4B	7.52761	7.88367	7.5163	7.51509	7.6452
TFMouse_00497	ARID4B	9.8119	8.44728	6.52416	7.24111	7.16265
TFMouse_00498	ARID4B	9.02374	8.48565	8.0544	7.84787	8.35858
TFMouse_00499	ARID4B	9.0159	9.6784	8.51235	8.60204	8.4198
TFMouse_00500	ARID4B	8.39651	9.04378	8.30147	9.03077	8.53495
TFMouse_00501	ARID5B	8.46727	7.70008	4.6909	5.8168	3.02037
TFMouse_00502	ARID5B	6.5572	5.58597	0	4.62813	3.92861
TFMouse_00503	ARID5B	9.151	9.06927	9.46041	8.98646	8.96279
TFMouse_00504	ARID5B	9.12934	8.6966	7.58009	8.3101	8.04554
TFMouse_00505	ARID5B	8.05742	7.41211	9.62066	9.21487	9.19064
TFMouse_00506	ARID5B	7.9296	8.55945	6.38822	6.69802	6.17268
TFMouse_00507	ARID5B	7.48277	5.58597	6.38822	5.8168	5.66666
TFMouse_00508	ARID5B	9.69391	8.72895	9.16001	9.32572	9.06214
TFMouse_00509	ARID5B	7.94621	8.48565	9.07401	8.38027	7.96568
TFMouse_00510	ARID5B	9.86528	8.14568	6.96743	7.51509	8.08387
TFMouse_00511	ARNT	10.4143	10.2792	9.51038	9.42866	9.63978
TFMouse_00512	ARNT	9.00007	8.28272	6.38822	6.00624	6.84324
TFMouse_00513	ARNT	7.71375	6.83138	6.52416	6.90262	5.85575
TFMouse_00514	ARNT	7.63397	8.04651	7.05982	6.32367	7.16265
TFMouse_00515	ARNT	9.00007	9.04378	8.6963	8.44719	8.83378
TFMouse_00516	ARNT	9.36378	8.9645	8.0544	8.44719	8.22775
TFMouse_00517	ARNT	9.84327	9.6784	9.24118	9.21487	9.44739
TFMouse_00518	ARNT	9.91253	10.093	9.63574	9.49341	9.54679
TFMouse_00519	ARNT	10.4642	10.1419	9.93309	10.0935	9.66528
TFMouse_00520	ARNT	8.67088	8.14568	10.1898	9.30782	9.13696
TFMouse_00521	ARNT2	6.59982	7.05196	0	4.62813	3.92861
TFMouse_00522	ARNT2	9.91253	10.2236	10.0503	9.91585	9.98179
TFMouse_00523	ARNT2	9.31984	9.34444	9.18074	9.09478	9.11862
TFMouse_00524	ARNT2	8.66085	8.82184	10.3538	10.0074	10.1357
TFMouse_00525	ARNT2	8.67088	9.44521	10.5735	10.562	10.283
TFMouse_00526	ARNT2	8.66085	8.28272	9.37307	9.00879	8.61566
TFMouse_00527	ARNT2	9.26793	8.28272	9.11765	8.41412	7.92403
TFMouse_00528	ARNT2	9.76585	8.82184	9.46041	9.23394	9.34064
TFMouse_00529	ARNT2	8.5237	8.9645	8.41076	7.74524	8.29465
TFMouse_00530	ARNT2	8.71031	9.42561	9.89597	10.083	9.88742
TFMouse_00531	ARNTL	8.05742	6.707	5.40534	6.80394	5.19255
TFMouse_00532	ARNTL	7.23494	7.70008	5.40534	5.59866	6.0229
TFMouse_00533	ARNTL	9.91675	10.2792	10.6045	10.562	10.6453
TFMouse_00534	ARNTL	9.28762	9.09431	8.78017	8.8197	9.27589
TFMouse_00535	ARNTL	8.97601	8.79154	8.30147	8.51114	8.22775
TFMouse_00536	ARNTL	10.7077	11.2001	11.2344	11.402	11.2235
TFMouse_00537	ARNTL	9.151	9.01784	9.20117	9.30782	8.74088
TFMouse_00538	ARNTL	9.49376	8.93708	8.85943	8.98646	8.89973
TFMouse_00539	ARNTL	7.09298	8.23847	9.79206	9.32572	9.27589
TFMouse_00540	ARNTL	9.22774	8.09695	7.22854	7.69105	7.92403
TFMouse_00541	ARNTL2	9.76116	10.2236	9.51038	9.07376	9.34064
TFMouse_00542	ARNTL2	8.67088	7.48967	11.9259	11.4353	12.5296
TFMouse_00543	ARNTL2	8.91824	9.46455	9.00597	9.60019	9.51908
TFMouse_00544	ARNTL2	9.09251	9.23608	8.09863	8.65961	8.87808
TFMouse_00545	ARNTL2	9.09251	9.3856	8.95876	9.34339	9.37195
TFMouse_00546	ARNTL2	8.49011	8.6966	7.69978	8.57237	7.74425
TFMouse_00547	ARNTL2	8.8135	7.70008	7.37958	7.74524	7.79134
TFMouse_00548	ARNTL2	8.72	9.55753	9.40864	8.94075	8.74088
TFMouse_00549	ARNTL2	9.80736	8.6966	7.69978	8.19799	7.6452
TFMouse_00550	ARNTL2	9.17233	9.16694	9.16001	9.39515	9.34064
TFMouse_00551	ARX	9.22774	9.59311	11.4245	10.8362	11.3469
TFMouse_00552	ARX	10.3963	10.6269	9.52666	9.72679	9.93013
TFMouse_00553	ARX	9.15815	8.28272	8.90995	8.65961	8.74088
TFMouse_00554	ARX	11.1651	11.0673	11.0097	11.1492	11.1259
TFMouse_00555	ARX	8.47874	8.66352	6.64838	7.63475	7.74425
TFMouse_00556	ARX	9.54373	10.2349	9.93309	9.89203	9.78645
TFMouse_00557	ARX	10.2367	11.1472	11.0039	10.9444	10.9188
TFMouse_00558	ARX	8.29642	7.99425	7.64117	7.79747	7.88114
TFMouse_00559	ARX	10.3314	10.4147	10.2498	10.0935	10.0799
TFMouse_00560	ARX	10.0026	10.0164	9.85788	9.90399	9.8322
TFMouse_00561	ASB1	8.80442	9.3856	9.07401	8.86935	8.58926
TFMouse_00562	ASB1	7.63397	7.41211	7.30604	7.63475	7.92403
TFMouse_00563	ASB1	7.99493	8.48565	7.8103	8.3101	7.36297
TFMouse_00564	ASB1	7.78934	7.7639	7.86253	8.19799	8.32697
TFMouse_00565	ASB1	9.03931	9.55753	9.44336	9.58541	9.43262
TFMouse_00566	ASB1	8.38437	8.59498	5.0919	6.32367	3.92861
TFMouse_00567	ASB1	8.65075	7.82503	8.33883	8.27369	7.69557
TFMouse_00568	ASB1	8.54567	8.23847	10.1271	10.1845	10.1717
TFMouse_00569	ASB1	8.82252	8.40787	8.90995	8.1181	8.26159
TFMouse_00570	ASB1	9.06995	9.44521	9.07401	9.52474	9.19064
TFMouse_00571	ASB10	10.0912	10.4344	10.4678	10.7592	10.4898
TFMouse_00572	ASB10	8.54567	8.6966	9.35495	9.81811	9.57398
TFMouse_00573	ASB10	8.58862	8.52302	8.72481	8.89354	8.74088
TFMouse_00574	ASB10	10.8134	10.6692	10.1795	10.4441	10.4241
TFMouse_00575	ASB10	10.3811	9.89342	9.35495	9.68581	9.7392
TFMouse_00576	ASB10	8.25702	9.36516	8.85943	9.15607	9.2081
TFMouse_00577	ASB10	9.62336	9.34444	8.75275	9.07376	8.56236
TFMouse_00578	ASB10	8.47874	9.06927	8.37525	8.86935	8.12121
TFMouse_00579	ASB10	8.05742	6.57087	5.66269	7.24111	6.43238
TFMouse_00580	ASB10	10.2265	9.30207	8.63756	9.25277	9.13696
TFMouse_00581	ASB11	7.59236	7.41211	7.8103	7.79747	7.6452
TFMouse_00582	ASB11	7.89579	7.63329	8.54469	8.8197	8.08387
TFMouse_00583	ASB11	9.14382	9.34444	8.95876	9.17594	8.96279
TFMouse_00584	ASB11	7.65433	8.09695	7.86253	7.08177	7.29924
TFMouse_00585	ASB11	9.68404	9.57543	10.5338	10.3246	9.80951
TFMouse_00586	ASB11	7.09298	7.33015	5.0919	3.15537	4.88045
TFMouse_00587	ASB11	8.98407	9.52106	9.81875	9.44512	9.7392
TFMouse_00588	ASB11	9.4994	9.71115	9.05169	9.39515	8.71669
TFMouse_00589	ASB11	8.23014	8.40787	8.54469	8.23634	7.79134
TFMouse_00590	ASB11	8.30932	8.82184	8.63756	8.60204	8.22775
TFMouse_00591	ASB12	10.1281	10.4147	9.80547	9.8678	10.0019
TFMouse_00592	ASB12	8.91824	8.93708	8.18322	7.74524	7.74425
TFMouse_00593	ASB12	8.86682	10.3009	9.40864	9.58541	9.25924
TFMouse_00594	ASB12	8.93499	9.25842	8.66723	8.51114	8.74088
TFMouse_00595	ASB12	9.61818	9.66174	9.00597	8.94075	8.74088
TFMouse_00596	ASB12	8.66085	8.79154	8.0544	8.27369	7.83694
TFMouse_00597	ASB12	8.76751	9.34444	8.83349	8.71497	9.00336
TFMouse_00598	ASB12	9.18639	9.96306	9.76487	9.91585	9.99191
TFMouse_00599	ASB12	9.26793	9.19036	8.88491	8.41412	8.64159
TFMouse_00600	ASB12	9.09251	9.14313	10.8179	10.8299	10.7503
TFMouse_00601	ASB15	9.17938	7.7639	7.5163	7.98931	8.08387
TFMouse_00602	ASB15	9.42432	9.14313	8.37525	8.8197	8.89973
TFMouse_00603	ASB15	7.52761	8.14568	7.58009	7.89657	6.75096
TFMouse_00604	ASB15	7.15145	4.86889	0	4.07205	3.02037
TFMouse_00605	ASB15	9.12934	9.19036	8.85943	9.36085	9.00336
TFMouse_00606	ASB15	9.99068	10.5834	10.9566	10.2794	10.5798
TFMouse_00607	ASB15	10.7974	9.80516	9.28011	9.42866	9.7392
TFMouse_00608	ASB15	7.67441	7.63329	8.09863	6.99497	7.01176
TFMouse_00609	ASB15	9.03155	7.05196	8.47928	8.19799	8.19311
TFMouse_00610	ASB15	8.8135	8.14568	8.44543	8.19799	8.29465
TFMouse_00611	ASB3	7.71375	8.55945	4.13359	6.90262	6.75096
TFMouse_00612	ASB3	6.3229	6.25273	3.21353	5.02851	3.92861
TFMouse_00613	ASB3	8.77682	7.82503	6.86872	8.27369	7.08918
TFMouse_00614	ASB3	8.39651	8.44728	8.75275	8.27369	8.32697
TFMouse_00615	ASB3	8.40855	9.09431	8.60726	9.32572	8.50701
TFMouse_00616	ASB3	8.90131	8.9645	8.85943	9.03077	9.11862
TFMouse_00617	ASB3	10.2094	9.16694	8.26312	8.27369	8.56236
TFMouse_00618	ASB3	9.69882	8.09695	9.35495	8.74188	9.77478
TFMouse_00619	ASB3	7.84355	8.09695	9.00597	9.25277	8.98322
TFMouse_00620	ASB3	8.9921	8.88061	9.81875	9.71326	9.85454
TFMouse_00621	ASB4	8.80442	9.04378	9.096	8.76829	8.87808
TFMouse_00622	ASB4	8.82252	9.28041	8.41076	8.27369	8.29465
TFMouse_00623	ASB4	7.96263	8.04651	6.23813	7.24111	7.36297
TFMouse_00624	ASB4	9.3262	9.23608	9.26077	9.8678	9.24239
TFMouse_00625	ASB4	7.59236	6.83138	6.07059	6.32367	6.54657
TFMouse_00626	ASB4	9.50502	10.0295	9.85788	9.58541	9.35638
TFMouse_00627	ASB4	9.21408	9.46455	8.75275	9.07376	8.64159
TFMouse_00628	ASB4	9.14382	9.28041	8.72481	8.71497	8.89973
TFMouse_00629	ASB4	8.63033	8.55945	8.57631	8.27369	8.35858
TFMouse_00630	ASB4	9.03155	9.50247	8.6963	8.38027	8.00616
TFMouse_00631	ASB6	9.77982	10.1419	9.7089	9.39515	10.0799
TFMouse_00632	ASB6	6.3729	6.42056	4.6909	5.59866	4.48164
TFMouse_00633	ASB6	8.27027	7.70008	6.07059	7.08177	6.0229
TFMouse_00634	ASB6	9.44784	9.16694	8.95876	9.3781	9.00336
TFMouse_00635	ASB6	8.73919	8.40787	6.07059	6.80394	7.424
TFMouse_00636	ASB6	10.6199	10.5475	10.6121	10.4109	10.7141
TFMouse_00637	ASB6	8.98407	9.2134	8.72481	8.79422	8.83378
TFMouse_00638	ASB6	8.42049	8.48565	8.57631	8.19799	8.32697
TFMouse_00639	ASB6	7.20764	6.57087	6.52416	7.08177	6.30837
TFMouse_00640	ASB6	6.83205	6.707	6.23813	5.02851	6.75096
TFMouse_00641	ASB8	8.29642	8.40787	7.37958	7.63475	7.83694
TFMouse_00642	ASB8	9.8119	9.01784	8.26312	8.1586	8.08387
TFMouse_00643	ASB8	9.34512	10.0679	10.5176	10.577	10.3709
TFMouse_00644	ASB8	8.79528	9.30207	9.7231	9.76663	10.4827
TFMouse_00645	ASB8	10.1991	10.3845	10.6121	10.5544	10.7018
TFMouse_00646	ASB8	8.46727	9.23608	7.69978	8.60204	8.26159
TFMouse_00647	ASB8	9.70858	9.9494	9.66545	9.34339	9.29235
TFMouse_00648	ASB8	10.7533	11.3375	10.5176	10.7723	10.7443
TFMouse_00649	ASB8	8.80442	9.01784	9.94525	9.6293	9.57398
TFMouse_00650	ASB8	10.2766	10.3223	11.2394	10.6849	11.0649
TFMouse_00651	ASB9	10.4786	10.8927	10.5338	10.6849	10.8703
TFMouse_00652	ASB9	7.97887	8.04651	7.75609	7.63475	7.83694
TFMouse_00653	ASB9	9.05471	9.40574	8.57631	9.3781	8.83378
TFMouse_00654	ASB9	10.1023	10.3845	10.0276	10.2327	10.0799
TFMouse_00655	ASB9	8.14636	8.6966	9.00597	8.47952	8.87808
TFMouse_00656	ASB9	7.63397	6.707	4.6909	3.15537	3.02037
TFMouse_00657	ASB9	8.38437	8.40787	7.05982	7.24111	7.01176
TFMouse_00658	ASB9	6.75872	5.58597	5.40534	4.07205	4.48164
TFMouse_00659	ASB9	9.30704	9.40574	9.66545	9.93928	10.1265
TFMouse_00660	ASB9	7.87859	6.707	5.40534	6.80394	6.54657
TFMouse_00661	ASCC1	10.0341	9.97659	8.44543	8.89354	9.04281
TFMouse_00662	ASCC1	6.86737	7.05196	0	5.02851	4.88045
TFMouse_00663	ASCC1	9.92516	9.44521	9.22131	9.21487	9.19064
TFMouse_00664	ASCC1	8.58862	8.66352	6.52416	6.17367	7.08918
TFMouse_00665	ASCC1	9.17233	9.53941	7.44956	8.65961	8.96279
TFMouse_00666	ASCC1	10.1746	10.4539	10.0503	10.2794	10.3075
TFMouse_00667	ASCC1	9.02374	9.01784	7.96166	7.79747	8.08387
TFMouse_00668	ASCC1	10.3187	10.5293	11.6231	11.3635	11.4893
TFMouse_00669	ASCC1	7.28803	7.7639	8.30147	8.1586	7.424
TFMouse_00670	ASCC1	8.25702	8.23847	7.5163	8.23634	7.69557
TFMouse_00671	ASCC2	6.2711	6.707	0	0	0
TFMouse_00672	ASCC2	9.36995	9.44521	8.22373	7.63475	8.12121
TFMouse_00673	ASCC2	8.67088	7.82503	4.13359	3.15537	0
TFMouse_00674	ASCC2	9.41838	8.66352	6.07059	7.08177	6.54657
TFMouse_00675	ASCC2	9.03931	8.36735	0	5.02851	3.92861
TFMouse_00676	ASCC2	8.3221	8.44728	6.86872	7.31464	7.23256
TFMouse_00677	ASCC2	9.68404	9.52106	8.00877	8.41412	7.593
TFMouse_00678	ASCC2	8.21651	8.59498	6.38822	7.38459	8.04554
TFMouse_00679	ASCC2	7.78934	7.70008	3.21353	4.07205	4.48164
TFMouse_00680	ASCC2	8.58862	7.56327	6.23813	4.07205	5.19255
TFMouse_00681	ASCC3	7.48277	4.86889	3.21353	4.62813	3.92861
TFMouse_00682	ASCC3	9.44784	8.72895	6.96743	7.16364	7.01176
TFMouse_00683	ASCC3	7.20764	7.33015	8.30147	7.89657	7.16265
TFMouse_00684	ASCC3	8.20275	8.04651	7.05982	6.32367	4.88045
TFMouse_00685	ASCC3	8.75813	8.88061	5.40534	6.45954	6.43238
TFMouse_00686	ASCC3	9.05471	8.40787	3.21353	5.02851	0
TFMouse_00687	ASCC3	7.28803	5.84399	5.0919	6.45954	5.44899
TFMouse_00688	ASCC3	8.3221	5.58597	5.66269	3.15537	4.48164
TFMouse_00689	ASCC3	9.87398	8.59498	6.64838	6.80394	6.30837
TFMouse_00690	ASCC3	7.50537	6.06279	5.0919	0	0
TFMouse_00691	ASCL1	10.6832	10.8344	10.4762	10.8973	10.9503
TFMouse_00692	ASCL1	7.61332	7.15077	5.88101	5.8168	5.44899
TFMouse_00693	ASCL1	0	0	0	0	0
TFMouse_00694	ASCL1	7.4365	7.15077	7.44956	8.27369	7.74425
TFMouse_00695	ASCL1	10.061	10.6009	10.0837	10.204	10.2327
TFMouse_00696	ASCL1	8.17483	8.04651	7.64117	6.99497	6.65239
TFMouse_00697	ASCL1	0	0	0	0	0
TFMouse_00698	ASCL1	10.1317	10.1775	10.4423	10.4523	10.4683
TFMouse_00699	ASCL1	8.16067	8.04651	7.05982	7.57616	6.92996
TFMouse_00700	ASCL1	9.62336	10.2901	9.69456	9.81811	9.88742
TFMouse_00701	ASCL2	8.95153	9.28041	8.93456	8.8197	9.00336
TFMouse_00702	ASCL2	8.40855	8.59498	6.96743	6.90262	7.01176
TFMouse_00703	ASCL2	10.0986	11.0417	10.6646	10.664	10.6832
TFMouse_00704	ASCL2	8.80442	9.14313	8.80708	8.91734	9.22535
TFMouse_00705	ASCL2	9.95419	10.1538	9.93309	9.75347	9.93013
TFMouse_00706	ASCL2	9.06995	10.093	8.83349	8.68756	8.78808
TFMouse_00707	ASCL2	10.6955	10.5922	10.5012	10.6139	10.504
TFMouse_00708	ASCL2	8.79528	10.1538	10.5176	10.577	10.2412
TFMouse_00709	ASCL2	9.76585	10.2122	11.2975	11.077	10.5663
TFMouse_00710	ASCL2	8.25702	8.59498	8.37525	8.74188	8.71669
TFMouse_00711	ASCL3	8.60963	8.28272	8.00877	7.84787	8.08387
TFMouse_00712	ASCL3	8.40855	9.06927	8.83349	8.84474	8.78808
TFMouse_00713	ASCL3	8.49011	9.2134	9.26077	8.76829	9.27589
TFMouse_00714	ASCL3	8.17483	7.70008	8.44543	9.03077	9.17297
TFMouse_00715	ASCL3	8.84041	9.59311	9.4261	9.89203	9.53301
TFMouse_00716	ASCL3	8.69073	7.7639	8.6963	8.03353	8.47852
TFMouse_00717	ASCL3	8.95974	9.34444	8.37525	9.3781	9.04281
TFMouse_00718	ASCL3	9.41838	9.97659	10.2596	10.3941	10.2069
TFMouse_00719	ASCL3	8.58862	9.25842	8.83349	9.1155	9.40261
TFMouse_00720	ASCL3	10.1389	10.4047	9.63574	9.67189	9.66528
TFMouse_00721	ASH1L	8.60963	8.93708	7.44956	7.45132	7.79134
TFMouse_00722	ASH1L	8.29642	7.94002	6.96743	7.16364	7.23256
TFMouse_00723	ASH1L	8.46727	6.707	6.38822	6.69802	6.92996
TFMouse_00724	ASH1L	0	0	0	0	0
TFMouse_00725	ASH1L	6.93551	7.56327	8.0544	8.51114	8.56236
TFMouse_00726	ASH1L	8.93499	7.24324	6.86872	6.5837	6.54657
TFMouse_00727	ASH1L	0	0	0	0	0
TFMouse_00728	ASH1L	8.14636	7.70008	7.86253	7.51509	7.6452
TFMouse_00729	ASH1L	4.72302	3.37944	0	0	0
TFMouse_00730	ASH1L	8.05742	6.57087	4.13359	6.80394	5.44899
TFMouse_00731	ASH2L	10.5509	9.57543	8.14155	8.47952	8.74088
TFMouse_00732	ASH2L	7.9128	8.04651	6.52416	7.08177	5.85575
TFMouse_00733	ASH2L	9.08503	6.42056	0	4.62813	3.02037
TFMouse_00734	ASH2L	8.69073	6.25273	7.22854	6.5837	6.17268
TFMouse_00735	ASH2L	10.2501	9.7745	9.60541	9.75347	9.50503
TFMouse_00736	ASH2L	8.92664	9.34444	7.91295	7.16364	7.29924
TFMouse_00737	ASH2L	8.35979	7.94002	5.0919	6.00624	5.66666
TFMouse_00738	ASH2L	8.49011	7.88367	7.14665	6.45954	5.85575
TFMouse_00739	ASH2L	8.29642	6.42056	0	3.15537	0
TFMouse_00740	ASH2L	6.51329	5.27153	3.21353	3.15537	4.88045
TFMouse_00741	ASXL1	8.97601	8.40787	9.76487	10.2976	10.8593
TFMouse_00742	ASXL1	10.0145	7.88367	6.07059	6.99497	5.85575
TFMouse_00743	ASXL1	9.8119	7.7639	10.8377	9.65783	9.61382
TFMouse_00744	ASXL1	8.53472	7.63329	5.40534	5.34157	5.19255
TFMouse_00745	ASXL1	8.76751	8.72895	5.66269	5.59866	5.44899
TFMouse_00746	ASXL1	10.4786	10.3433	9.07401	9.03077	8.98322
TFMouse_00747	ASXL1	9.22774	8.6966	7.30604	7.98931	8.50701
TFMouse_00748	ASXL1	8.85807	9.11893	7.22854	7.63475	7.36297
TFMouse_00749	ASXL1	10.2501	10.6775	10.1164	9.90399	9.25924
TFMouse_00750	ASXL1	8.13192	7.94002	8.88491	7.74524	8.32697
TFMouse_00751	ATF1	9.1366	9.04378	7.8103	7.94368	7.424
TFMouse_00752	ATF1	9.29412	9.04378	8.37525	9.09478	8.66706
TFMouse_00753	ATF1	8.5237	9.09431	10.0947	10.5993	10.6194
TFMouse_00754	ATF1	8.88417	8.76058	7.5163	7.94368	7.593
TFMouse_00755	ATF1	8.66085	8.32566	7.30604	7.38459	7.08918
TFMouse_00756	ATF1	8.37213	8.36735	5.88101	6.17367	6.54657
TFMouse_00757	ATF1	9.47098	9.19036	8.30147	7.79747	9.04281
TFMouse_00758	ATF1	8.8135	7.70008	4.6909	6.90262	6.75096
TFMouse_00759	ATF1	8.71031	6.42056	5.66269	5.34157	6.43238
TFMouse_00760	ATF1	7.52761	6.06279	4.6909	4.62813	5.66666
TFMouse_00761	ATF2	9.3006	8.52302	6.23813	5.59866	6.43238
TFMouse_00762	ATF2	8.23014	6.42056	6.64838	6.99497	7.79134
TFMouse_00763	ATF2	8.92664	8.9645	8.47928	8.63112	8.4198
TFMouse_00764	ATF2	7.65433	7.15077	7.14665	6.5837	6.92996
TFMouse_00765	ATF2	7.78934	5.84399	4.6909	5.8168	5.85575
TFMouse_00766	ATF2	9.6741	9.25842	8.85943	8.68756	8.76467
TFMouse_00767	ATF2	9.89553	8.76058	7.44956	7.94368	7.23256
TFMouse_00768	ATF2	9.05471	7.94002	8.41076	8.1181	8.12121
TFMouse_00769	ATF2	10.1746	9.04378	7.75609	8.98646	8.78808
TFMouse_00770	ATF2	8.40855	8.19283	6.64838	7.38459	6.65239
TFMouse_00771	ATF3	8.25702	8.32566	7.96166	7.31464	7.6452
TFMouse_00772	ATF3	10.802	8.76058	7.05982	7.57616	7.6452
TFMouse_00773	ATF3	9.22093	5.84399	4.6909	5.59866	5.19255
TFMouse_00774	ATF3	8.21651	7.82503	8.30147	8.71497	8.32697
TFMouse_00775	ATF3	9.44784	9.87908	9.7089	9.42866	9.7392
TFMouse_00776	ATF3	8.5673	9.06927	9.47726	9.55539	9.32472
TFMouse_00777	ATF3	9.12934	9.36516	9.77853	9.92761	10.1806
TFMouse_00778	ATF3	8.94328	8.28272	8.26312	8.41412	7.593
TFMouse_00779	ATF3	9.02374	9.9356	9.24118	9.34339	9.17297
TFMouse_00780	ATF3	8.34733	7.88367	7.22854	7.24111	7.79134
TFMouse_00781	ATF4	9.47671	9.40574	10.5012	10.6284	10.3395
TFMouse_00782	ATF4	9.09251	8.36735	7.14665	7.31464	7.79134
TFMouse_00783	ATF4	6.90184	4.86889	0	0	3.02037
TFMouse_00784	ATF4	8.34733	7.70008	4.13359	5.59866	5.85575
TFMouse_00785	ATF4	8.97601	8.09695	5.40534	6.17367	4.48164
TFMouse_00786	ATF4	8.50139	7.94002	5.0919	5.59866	5.66666
TFMouse_00787	ATF4	8.08768	6.94588	6.07059	5.59866	4.88045
TFMouse_00788	ATF4	9.86964	8.36735	5.66269	5.59866	3.02037
TFMouse_00789	ATF4	8.54567	8.19283	5.40534	5.02851	3.02037
TFMouse_00790	ATF4	8.29642	8.40787	8.33883	8.84474	8.47852
TFMouse_00791	ATF5	10.0379	9.50247	10.2693	9.90399	9.78645
TFMouse_00792	ATF5	8.72	9.28041	8.66723	8.76829	8.98322
TFMouse_00793	ATF5	9.04703	9.01784	8.54469	8.71497	8.66706
TFMouse_00794	ATF5	8.70055	5.27153	6.07059	6.32367	6.0229
TFMouse_00795	ATF5	8.5673	8.79154	6.38822	7.45132	7.48256
TFMouse_00796	ATF5	10.0534	9.09431	8.93456	9.13593	9.49083
TFMouse_00797	ATF5	7.9128	8.23847	7.8103	7.94368	8.50701
TFMouse_00798	ATF5	9.75646	9.42561	9.20117	8.79422	8.81111
TFMouse_00799	ATF5	8.40855	9.14313	8.90995	8.65961	8.26159
TFMouse_00800	ATF5	8.27027	8.62965	9.3366	8.60204	9.11862
TFMouse_00801	ATF6	9.54373	9.53941	9.31801	9.00879	9.11862
TFMouse_00802	ATF6	10.3781	10.9349	10.2498	9.96234	10.0511
TFMouse_00803	ATF6	8.47874	8.48565	8.44543	8.51114	7.69557
TFMouse_00804	ATF6	8.59916	8.59498	7.30604	7.63475	7.83694
TFMouse_00805	ATF6	8.86682	8.09695	6.96743	7.31464	6.30837
TFMouse_00806	ATF6	8.60963	7.41211	7.37958	7.63475	7.08918
TFMouse_00807	ATF6	8.11732	8.79154	6.86872	6.45954	6.30837
TFMouse_00808	ATF6	9.14382	8.88061	8.85943	9.17594	8.44946
TFMouse_00809	ATF6	7.65433	8.32566	8.93456	8.94075	8.83378
TFMouse_00810	ATF6	6.93551	6.57087	4.13359	4.07205	3.92861
TFMouse_00811	ATF6B	8.70055	9.23608	9.16001	9.80541	9.10003
TFMouse_00812	ATF6B	10.1851	10.6355	12.1394	12.2295	12.4401
TFMouse_00813	ATF6B	10.5455	10.5566	9.98113	10.0294	10.1628
TFMouse_00814	ATF6B	8.13192	8.66352	7.64117	8.1181	7.88114
TFMouse_00815	ATF6B	9.15815	9.71115	9.96927	10.4685	10.1538
TFMouse_00816	ATF6B	8.04205	7.56327	8.00877	7.16364	7.48256
TFMouse_00817	ATF6B	9.72793	9.66174	10.0161	9.99626	9.99191
TFMouse_00818	ATF6B	9.15815	8.59498	5.66269	6.90262	7.08918
TFMouse_00819	ATF6B	10.1134	10.4442	9.22131	8.89354	9.06214
TFMouse_00820	ATF6B	8.14636	7.56327	6.07059	7.31464	6.54657
TFMouse_00821	ATF7IP	8.66085	7.56327	6.86872	7.16364	7.23256
TFMouse_00822	ATF7IP	9.62851	9.19036	8.75275	8.71497	7.79134
TFMouse_00823	ATF7IP	9.31346	8.28272	5.66269	6.17367	6.30837
TFMouse_00824	ATF7IP	10.4871	9.55753	8.85943	8.74188	8.44946
TFMouse_00825	ATF7IP	9.26131	8.44728	9.22131	9.05243	9.41769
TFMouse_00826	ATF7IP	8.69073	8.62965	7.58009	7.24111	7.74425
TFMouse_00827	ATF7IP	7.45982	6.83138	6.86872	6.5837	5.85575
TFMouse_00828	ATF7IP	9.80736	9.48363	9.93309	9.68581	10.0799
TFMouse_00829	ATF7IP	9.151	9.25842	8.09863	8.91734	8.29465
TFMouse_00830	ATF7IP	8.13192	7.63329	5.0919	6.80394	6.43238
TFMouse_00831	ATM	10.3534	9.92168	6.52416	7.16364	6.65239
TFMouse_00832	ATM	7.06283	7.82503	4.13359	5.02851	0
TFMouse_00833	ATM	9.11472	9.09431	6.52416	5.59866	5.85575
TFMouse_00834	ATM	8.71031	8.44728	5.66269	6.32367	6.43238
TFMouse_00835	ATM	9.17233	9.50247	7.8103	8.19799	7.08918
TFMouse_00836	ATM	8.50139	8.28272	3.21353	3.15537	3.02037
TFMouse_00837	ATM	8.27027	9.06927	7.91295	7.31464	8.32697
TFMouse_00838	ATM	8.92664	8.82184	5.40534	5.02851	5.66666
TFMouse_00839	ATM	9.11472	9.09431	4.13359	6.90262	6.0229
TFMouse_00840	ATM	8.43233	7.7639	3.21353	4.62813	3.02037
TFMouse_00841	ATOH1	0	0	0	0	0
TFMouse_00842	ATOH1	9.17233	7.88367	7.8103	8.23634	8.53495
TFMouse_00843	ATOH1	7.09298	7.56327	6.64838	6.17367	6.0229
TFMouse_00844	ATOH1	4.86955	5.58597	5.0919	4.07205	3.02037
TFMouse_00845	ATOH1	9.45366	9.84996	9.7231	9.81811	9.77478
TFMouse_00846	ATOH1	9.21408	10.1054	10.3899	10.664	10.3939
TFMouse_00847	ATOH1	8.65075	9.50247	8.75275	9.30782	9.15508
TFMouse_00848	ATOH1	10.3781	10.8927	9.92082	10.083	9.79802
TFMouse_00849	ATOH1	8.5237	8.90912	8.22373	8.44719	8.47852
TFMouse_00850	ATOH1	0	0	0	0	0
TFMouse_00851	BACH1	8.69073	9.28041	8.75275	8.89354	9.02322
TFMouse_00852	BACH1	8.80442	9.71115	9.13899	9.15607	8.74088
TFMouse_00853	BACH1	8.07263	8.48565	7.58009	8.1586	7.53884
TFMouse_00854	BACH1	10.4786	9.62783	8.83349	8.86935	8.64159
TFMouse_00855	BACH1	7.45982	8.32566	7.58009	7.57616	7.29924
TFMouse_00856	BACH1	9.79824	9.66174	9.69456	9.3781	9.46202
TFMouse_00857	BACH1	8.64058	8.28272	8.85943	9.49341	9.13696
TFMouse_00858	BACH1	7.4365	8.04651	7.14665	7.79747	7.96568
TFMouse_00859	BACH1	8.74869	6.707	7.58009	5.8168	6.75096
TFMouse_00860	BACH1	9.8477	9.46455	9.07401	9.09478	8.8561
TFMouse_00861	BARD1	10.0379	8.93708	4.6909	4.62813	4.48164
TFMouse_00862	BARD1	9.91253	8.9645	4.6909	3.15537	4.48164
TFMouse_00863	BARD1	7.94621	7.48967	3.21353	6.00624	5.66666
TFMouse_00864	BARD1	10.5964	10.093	8.47928	8.03353	8.58926
TFMouse_00865	BARD1	8.8135	8.66352	5.66269	6.5837	6.54657
TFMouse_00866	BARD1	8.17483	7.56327	7.44956	7.79747	7.74425
TFMouse_00867	BARD1	8.04205	7.48967	6.38822	6.90262	6.84324
TFMouse_00868	BARD1	8.08768	8.09695	7.44956	6.17367	6.54657
TFMouse_00869	BARD1	7.63397	7.41211	5.0919	4.62813	5.44899
TFMouse_00870	BARD1	8.18886	8.19283	6.96743	6.99497	7.88114
TFMouse_00871	BARHL1	8.84927	8.76058	7.91295	7.79747	7.69557
TFMouse_00872	BARHL1	8.75813	9.64488	9.20117	9.00879	9.11862
TFMouse_00873	BARHL1	10.3963	10.6858	11.0553	11.0611	11.0887
TFMouse_00874	BARHL1	8.11732	9.30207	8.26312	9.07376	8.64159
TFMouse_00875	BARHL1	8.9921	7.63329	7.37958	7.45132	7.53884
TFMouse_00876	BARHL1	8.78608	9.06927	8.75275	8.44719	8.32697
TFMouse_00877	BARHL1	9.00007	9.48363	9.69456	9.72679	9.71498
TFMouse_00878	BARHL1	10.2601	10.5384	10.3629	10.083	10.1265
TFMouse_00879	BARHL1	8.47874	8.9645	8.78017	9.15607	9.17297
TFMouse_00880	BARHL1	9.00007	9.36516	9.55868	9.3781	9.57398
TFMouse_00881	BARHL2	10.7223	10.8711	14.0811	13.9816	14.0649
TFMouse_00882	BARHL2	8.20275	8.09695	7.86253	7.38459	7.48256
TFMouse_00883	BARHL2	8.91824	9.71115	8.60726	8.54208	8.87808
TFMouse_00884	BARHL2	8.95153	9.25842	9.24118	9.7926	9.19064
TFMouse_00885	BARHL2	6.9684	7.15077	7.64117	8.07643	7.593
TFMouse_00886	BARHL2	7.80764	8.48565	8.41076	9.13593	8.81111
TFMouse_00887	BARHL2	9.14382	9.87908	9.90845	9.76663	9.67787
TFMouse_00888	BARHL2	9.90405	9.74317	9.9929	10.083	9.98179
TFMouse_00889	BARHL2	10.3409	10.5384	9.7089	9.98504	9.56045
TFMouse_00890	BARHL2	9.00801	9.32341	9.81875	9.50916	9.8209
TFMouse_00891	BARX1	8.97601	9.2134	9.24118	9.65783	10.0608
TFMouse_00892	BARX1	8.67088	9.3856	8.95876	8.91734	8.15761
TFMouse_00893	BARX1	8.45572	9.16694	8.66723	8.41412	8.35858
TFMouse_00894	BARX1	8.58862	8.85153	8.51235	8.79422	8.61566
TFMouse_00895	BARX1	10.1851	10.6355	9.98113	10.4441	10.3395
TFMouse_00896	BARX1	8.16067	8.04651	7.37958	6.80394	7.83694
TFMouse_00897	BARX1	8.72	9.16694	8.72481	8.76829	8.89973
TFMouse_00898	BARX1	8.73919	9.3856	8.80708	9.34339	9.4765
TFMouse_00899	BARX1	7.87859	7.24324	7.69978	7.45132	7.01176
TFMouse_00900	BARX1	7.15145	6.06279	5.40534	5.02851	4.48164
TFMouse_00901	BARX2	8.5673	8.59498	7.5163	7.45132	6.92996
TFMouse_00902	BARX2	6.75872	7.99425	7.37958	7.79747	7.6452
TFMouse_00903	BARX2	8.54567	8.04651	7.22854	6.90262	7.23256
TFMouse_00904	BARX2	9.65906	9.89342	10.6121	10.7592	10.4683
TFMouse_00905	BARX2	9.06995	9.61058	10.3629	10.8913	11.031
TFMouse_00906	BARX2	8.84927	9.44521	9.44336	9.36085	9.11862
TFMouse_00907	BARX2	8.51259	8.93708	7.37958	7.24111	7.16265
TFMouse_00908	BARX2	9.99068	8.99142	8.6963	8.38027	8.64159
TFMouse_00909	BARX2	7.86118	6.42056	5.0919	6.80394	6.54657
TFMouse_00910	BARX2	9.2003	9.3856	9.94525	9.72679	9.94061
TFMouse_00911	BATF	9.21408	8.62965	8.0544	8.34561	8.64159
TFMouse_00912	BATF	8.40855	8.66352	7.44956	6.90262	7.29924
TFMouse_00913	BATF	8.53472	8.62965	7.75609	7.89657	7.83694
TFMouse_00914	BATF	8.73919	8.6966	7.14665	6.17367	7.424
TFMouse_00915	BATF	7.97887	8.44728	8.18322	8.23634	7.96568
TFMouse_00916	BATF	8.74869	8.62965	8.6963	9.4614	9.35638
TFMouse_00917	BATF	10.1208	10.4147	10.5656	10.4193	10.4683
TFMouse_00918	BATF	8.9679	8.62965	9.62066	8.89354	9.11862
TFMouse_00919	BATF	8.38437	8.14568	7.30604	8.03353	7.88114
TFMouse_00920	BATF	8.50139	8.66352	8.14155	8.60204	8.76467
TFMouse_00921	BATF3	9.26131	9.23608	8.37525	8.51114	8.4198
TFMouse_00922	BATF3	8.88417	9.75892	9.85788	9.90399	9.89822
TFMouse_00923	BATF3	8.44407	8.23847	8.6963	8.44719	9.17297
TFMouse_00924	BATF3	9.5973	9.48363	9.55868	9.412	10.4683
TFMouse_00925	BATF3	10.061	9.90762	9.87069	9.92761	9.91957
TFMouse_00926	BATF3	7.52761	7.99425	7.96166	8.23634	7.88114
TFMouse_00927	BATF3	8.35979	9.40574	9.69456	10.1747	10.1982
TFMouse_00928	BATF3	9.12205	9.32341	9.59	10.0294	9.70271
TFMouse_00929	BATF3	8.84041	8.88061	8.44543	8.63112	9.56045
TFMouse_00930	BATF3	8.13192	8.28272	8.0544	7.94368	7.88114
TFMouse_00931	BAZ1A	9.12205	7.88367	7.30604	7.16364	7.36297
TFMouse_00932	BAZ1A	8.78608	8.88061	9.02901	8.54208	8.69209
TFMouse_00933	BAZ1A	8.60963	8.09695	9.44336	8.74188	8.76467
TFMouse_00934	BAZ1A	8.77682	8.9645	8.44543	8.51114	8.50701
TFMouse_00935	BAZ1A	8.78608	7.82503	7.05982	7.74524	7.29924
TFMouse_00936	BAZ1A	9.82093	10.1657	9.59	9.98504	9.91957
TFMouse_00937	BAZ1A	7.86118	8.14568	9.52666	9.72679	9.50503
TFMouse_00938	BAZ1A	8.33477	8.9645	9.20117	9.00879	9.43262
TFMouse_00939	BAZ1A	10.0379	8.44728	7.05982	6.5837	6.17268
TFMouse_00940	BAZ1A	9.97862	9.46455	9.88338	9.67189	9.78645
TFMouse_00941	BAZ1B	8.85807	8.66352	7.44956	7.57616	7.79134
TFMouse_00942	BAZ1B	9.00007	7.63329	5.40534	7.08177	5.19255
TFMouse_00943	BAZ1B	9.49376	8.28272	6.76275	6.99497	6.84324
TFMouse_00944	BAZ1B	7.15145	6.25273	5.88101	6.80394	6.75096
TFMouse_00945	BAZ1B	9.00007	7.7639	7.91295	7.98931	7.69557
TFMouse_00946	BAZ1B	8.87552	8.36735	5.88101	6.69802	6.30837
TFMouse_00947	BAZ1B	7.87859	6.94588	4.6909	6.32367	5.44899
TFMouse_00948	BAZ1B	8.34733	8.19283	9.096	8.54208	8.50701
TFMouse_00949	BAZ1B	8.98407	9.36516	8.41076	7.74524	7.83694
TFMouse_00950	BAZ1B	9.50502	7.99425	7.05982	6.90262	6.75096
TFMouse_00951	BAZ2B	9.25466	9.01784	8.0544	8.60204	8.89973
TFMouse_00952	BAZ2B	8.95974	8.85153	9.51038	9.47749	9.49083
TFMouse_00953	BAZ2B	8.87552	8.28272	8.22373	7.98931	7.96568
TFMouse_00954	BAZ2B	7.00057	7.99425	7.75609	7.69105	7.79134
TFMouse_00955	BAZ2B	10.3219	10.3116	10.0046	10.1548	9.8322
TFMouse_00956	BAZ2B	0	0	0	0	0
TFMouse_00957	BAZ2B	9.33884	9.36516	8.30147	8.38027	8.29465
TFMouse_00958	BAZ2B	8.46727	6.83138	7.05982	6.90262	6.43238
TFMouse_00959	BAZ2B	0	0	0	0	0
TFMouse_00960	BAZ2B	9.84327	8.55945	9.13899	8.54208	9.15508
TFMouse_00961	BBX	7.28803	6.42056	8.26312	7.63475	7.53884
TFMouse_00962	BBX	8.5237	8.6966	8.57631	7.98931	8.26159
TFMouse_00963	BBX	9.08503	8.88061	8.26312	8.94075	9.00336
TFMouse_00964	BBX	9.05471	8.76058	9.35495	9.68581	9.40261
TFMouse_00965	BBX	8.72963	8.59498	8.93456	8.91734	8.74088
TFMouse_00966	BBX	8.33477	9.11893	9.24118	9.8678	9.87655
TFMouse_00967	BBX	8.42049	8.23847	7.14665	6.99497	7.08918
TFMouse_00968	BBX	8.51259	7.63329	7.5163	7.57616	7.36297
TFMouse_00969	BBX	9.75175	10.0805	9.79206	10.083	10.2747
TFMouse_00970	BBX	9.55461	9.64488	11.0609	10.6918	10.3939
TFMouse_00971	BCL11A	9.06995	7.24324	4.6909	4.07205	4.88045
TFMouse_00972	BCL11A	8.38437	8.88061	7.96166	8.57237	8.04554
TFMouse_00973	BCL11A	8.23014	8.90912	8.0544	7.63475	7.79134
TFMouse_00974	BCL11A	7.82571	7.48967	7.30604	7.16364	5.85575
TFMouse_00975	BCL11A	8.33477	8.90912	8.90995	8.54208	9.51908
TFMouse_00976	BCL11A	8.13192	8.14568	8.00877	8.07643	8.38951
TFMouse_00977	BCL11A	9.33884	10.3537	9.35495	9.76663	9.51908
TFMouse_00978	BCL11A	9.00007	9.32341	8.83349	8.71497	9.17297
TFMouse_00979	BCL11A	8.77682	8.09695	7.5163	7.16364	7.16265
TFMouse_00980	BCL11A	9.57077	9.36516	9.02901	9.19553	9.15508
TFMouse_00981	BCL11B	8.30932	8.32566	7.5163	8.41412	7.48256
TFMouse_00982	BCL11B	8.74869	6.707	8.41076	9.15607	8.81111
TFMouse_00983	BCL11B	9.4994	9.36516	10.2885	10.3856	10.1806
TFMouse_00984	BCL11B	10.1781	9.46455	9.52666	9.42866	9.22535
TFMouse_00985	BCL11B	9.3883	9.30207	8.54469	8.63112	8.66706
TFMouse_00986	BCL11B	8.90131	8.28272	7.30604	7.69105	8.12121
TFMouse_00987	BCL11B	9.31346	7.82503	4.6909	5.34157	4.88045
TFMouse_00988	BCL11B	8.55653	8.59498	8.26312	8.74188	8.47852
TFMouse_00989	BCL11B	9.59203	9.6784	9.83191	9.80541	9.72714
TFMouse_00990	BCL11B	8.92664	8.93708	8.44543	7.79747	7.83694
TFMouse_00991	BCL3	8.21651	6.57087	11.094	10.6918	11.5071
TFMouse_00992	BCL3	8.73919	8.6966	8.60726	8.89354	8.15761
TFMouse_00993	BCL3	7.77081	7.70008	6.52416	6.99497	7.08918
TFMouse_00994	BCL3	9.95829	9.50247	9.096	9.13593	9.15508
TFMouse_00995	BCL3	9.85211	9.53941	10.4337	10.1245	10.1538
TFMouse_00996	BCL3	10.5805	10.9826	10.5735	10.4523	10.8648
TFMouse_00997	BCL3	8.90131	9.53941	9.02901	9.15607	9.78645
TFMouse_00998	BCL3	8.62002	8.88061	9.26077	9.64363	9.90893
TFMouse_00999	BCL3	10.7077	10.4826	12.398	12.3589	13.056
TFMouse_01000	BCL3	10.3627	11.117	11.1476	11.1985	11.401
TFMouse_01001	BCL6	10.293	10.7659	10.7433	11.0232	10.9503
TFMouse_01002	BCL6	8.35979	7.99425	7.44956	8.07643	7.83694
TFMouse_01003	BCL6	7.52761	6.42056	7.5163	7.79747	7.16265
TFMouse_01004	BCL6	8.84927	8.90912	8.93456	8.74188	8.08387
TFMouse_01005	BCL6	9.15815	9.66174	9.88338	10.1648	9.96135
TFMouse_01006	BCL6	5.61462	5.58597	5.66269	5.59866	6.0229
TFMouse_01007	BCL6	8.79528	8.99142	8.93456	8.65961	8.74088
TFMouse_01008	BCL6	8.50139	8.79154	9.18074	8.8197	8.94208
TFMouse_01009	BCL6	7.73302	7.33015	3.21353	5.59866	6.0229
TFMouse_01010	BCL6	10.1208	10.5834	11.2927	11.1642	11.1844
TFMouse_01011	BCL6B	8.46727	8.79154	9.16001	8.98646	9.13696
TFMouse_01012	BCL6B	8.50139	8.23847	9.22131	9.00879	8.58926
TFMouse_01013	BCL6B	8.2834	8.76058	8.57631	8.44719	8.50701
TFMouse_01014	BCL6B	9.40041	9.52106	11.0609	10.7056	10.7563
TFMouse_01015	BCL6B	9.48242	9.9494	8.57631	9.27136	9.17297
TFMouse_01016	BCL6B	9.19336	9.82025	9.62066	9.34339	9.29235
TFMouse_01017	BCL6B	9.12205	9.52106	9.24118	8.76829	9.22535
TFMouse_01018	BCL6B	9.31346	8.6966	9.54275	10.0294	10.0704
TFMouse_01019	BCL6B	9.10735	9.11893	9.3366	9.19553	9.37195
TFMouse_01020	BCL6B	8.9098	9.62783	9.57442	9.34339	9.53301
TFMouse_01021	BCLAF1	7.9296	7.56327	6.64838	7.63475	7.29924
TFMouse_01022	BCLAF1	10.2333	9.36516	7.91295	7.94368	7.48256
TFMouse_01023	BCLAF1	10.3993	9.40574	7.05982	7.79747	6.84324
TFMouse_01024	BCLAF1	8.84927	7.15077	7.22854	6.80394	7.424
TFMouse_01025	BCLAF1	8.75813	7.33015	0	5.34157	5.44899
TFMouse_01026	BCLAF1	9.04703	8.23847	7.30604	6.99497	6.75096
TFMouse_01027	BCLAF1	9.41838	7.94002	6.86872	6.45954	6.43238
TFMouse_01028	BCLAF1	9.63877	10.0424	7.69978	8.19799	8.64159
TFMouse_01029	BCLAF1	9.03931	8.6966	7.37958	7.57616	6.75096
TFMouse_01030	BCLAF1	9.45946	8.9645	8.37525	8.41412	8.38951
TFMouse_01031	BCOR	9.10735	9.3856	11.4202	11.324	12.1506
TFMouse_01032	BCOR	8.54567	8.48565	8.18322	8.79422	8.66706
TFMouse_01033	BCOR	8.64058	8.82184	8.41076	7.94368	9.04281
TFMouse_01034	BCOR	8.18886	9.42561	9.22131	9.36085	9.00336
TFMouse_01035	BCOR	10.3409	10.0805	10.0503	9.98504	10.3709
TFMouse_01036	BCOR	8.64058	6.57087	4.6909	5.02851	5.44899
TFMouse_01037	BCOR	7.03203	7.48967	8.00877	7.38459	7.96568
TFMouse_01038	BCOR	8.38437	8.23847	8.51235	8.96379	8.96279
TFMouse_01039	BCOR	8.64058	9.04378	8.66723	8.91734	8.8561
TFMouse_01040	BCOR	9.05471	9.40574	9.29919	9.07376	9.13696
TFMouse_01041	BDP1	8.53472	8.09695	7.22854	7.31464	7.83694
TFMouse_01042	BDP1	9.33884	9.44521	6.07059	6.69802	6.17268
TFMouse_01043	BDP1	10.7974	10.9893	11.044	10.5993	11.1622
TFMouse_01044	BDP1	10.6069	9.9494	10.5418	11.0342	10.9399
TFMouse_01045	BDP1	7.38868	7.05196	6.23813	4.62813	5.85575
TFMouse_01046	BDP1	9.12205	8.72895	6.76275	7.31464	7.424
TFMouse_01047	BDP1	10.0379	10.4826	9.13899	9.03077	9.32472
TFMouse_01048	BDP1	9.14382	9.23608	8.60726	7.69105	7.6452
TFMouse_01049	BDP1	8.14636	8.19283	8.60726	8.79422	8.12121
TFMouse_01050	BDP1	9.03155	7.33015	6.38822	6.69802	5.85575
TFMouse_01051	BHLHA15	9.64387	9.52106	9.66545	9.6996	9.34064
TFMouse_01052	BHLHA15	10.0495	10.4442	11.3116	11.2463	11.5692
TFMouse_01053	BHLHA15	5.84466	6.57087	3.21353	5.34157	4.48164
TFMouse_01054	BHLHA15	7.50537	7.24324	7.64117	6.90262	7.01176
TFMouse_01055	BHLHA15	9.26793	9.32341	9.37307	9.30782	9.37195
TFMouse_01056	BHLHA15	8.95974	9.42561	9.93309	10.2422	10.0414
TFMouse_01057	BHLHA15	8.93499	8.40787	8.63756	8.94075	8.96279
TFMouse_01058	BHLHA15	8.40855	9.23608	8.14155	8.47952	8.00616
TFMouse_01059	BHLHA15	9.47098	9.83518	10.1898	10.3423	10.504
TFMouse_01060	BHLHA15	8.65075	8.32566	8.14155	8.41412	8.26159
TFMouse_01061	BHLHE40	9.61299	9.32341	9.92082	10.2609	10.0799
TFMouse_01062	BHLHE40	8.53472	8.66352	9.69456	10.3598	10.2747
TFMouse_01063	BHLHE40	7.69421	8.28272	6.76275	6.90262	7.01176
TFMouse_01064	BHLHE40	9.8119	9.25842	9.20117	9.21487	8.74088
TFMouse_01065	BHLHE40	7.48277	7.05196	7.22854	6.5837	6.30837
TFMouse_01066	BHLHE40	8.80442	8.72895	7.8103	8.1181	7.424
TFMouse_01067	BHLHE40	8.78608	8.88061	9.88338	9.42866	9.88742
TFMouse_01068	BHLHE40	10.3409	10.9759	10.7152	10.9032	10.9241
TFMouse_01069	BHLHE40	10.1533	10.2572	7.58009	7.94368	8.44946
TFMouse_01070	BHLHE40	9.97457	9.84996	9.65067	9.64363	9.71498
TFMouse_01071	BHLHE41	9.97457	10.3845	10.4929	10.4685	10.4827
TFMouse_01072	BHLHE41	8.84927	8.6966	8.75275	8.51114	7.88114
TFMouse_01073	BHLHE41	8.07263	9.50247	8.98256	9.2897	8.8561
TFMouse_01074	BHLHE41	10.4351	10.8044	11.1264	11.3549	11.2406
TFMouse_01075	BHLHE41	9.58144	8.76058	8.0544	7.98931	8.08387
TFMouse_01076	BHLHE41	8.90131	8.62965	8.41076	8.1181	8.38951
TFMouse_01077	BHLHE41	6.64122	6.25273	5.0919	6.69802	7.36297
TFMouse_01078	BHLHE41	6.90184	7.48967	7.96166	7.84787	7.79134
TFMouse_01079	BHLHE41	9.78445	10.1054	10.3988	10.1648	10.1628
TFMouse_01080	BHLHE41	8.40855	8.09695	7.8103	7.74524	7.48256
TFMouse_01081	BIN1	9.17938	9.44521	8.6963	8.71497	8.44946
TFMouse_01082	BIN1	9.31346	9.32341	9.7231	10.4109	10.0987
TFMouse_01083	BIN1	8.43233	8.55945	8.63756	8.54208	8.61566
TFMouse_01084	BIN1	9.30704	9.53941	8.90995	9.54014	9.65259
TFMouse_01085	BIN1	9.42432	10.0295	9.87069	10.2516	10.2241
TFMouse_01086	BIN1	7.06283	7.82503	5.40534	5.34157	5.85575
TFMouse_01087	BIN1	8.71031	8.9645	8.26312	8.38027	8.53495
TFMouse_01088	BIN1	9.11472	9.2134	8.44543	8.74188	8.53495
TFMouse_01089	BIN1	7.50537	8.23847	6.38822	7.69105	7.53884
TFMouse_01090	BIN1	8.55653	8.59498	7.58009	8.41412	8.29465
TFMouse_01091	BLZF1	7.77081	8.62965	7.5163	8.3101	8.19311
TFMouse_01092	BLZF1	8.16067	8.82184	9.39097	8.68756	8.83378
TFMouse_01093	BLZF1	8.21651	7.94002	6.64838	6.99497	6.54657
TFMouse_01094	BLZF1	9.22774	8.40787	7.44956	8.1181	8.12121
TFMouse_01095	BLZF1	10.1389	9.71115	8.66723	9.07376	8.58926
TFMouse_01096	BLZF1	8.71031	8.36735	6.96743	7.24111	7.53884
TFMouse_01097	BLZF1	7.48277	7.56327	3.21353	6.80394	7.08918
TFMouse_01098	BLZF1	9.44784	9.74317	8.85943	9.27136	9.04281
TFMouse_01099	BLZF1	7.12251	7.56327	4.6909	5.02851	5.19255
TFMouse_01100	BLZF1	7.38868	7.24324	7.75609	7.51509	7.83694
TFMouse_01101	BMI1	10.3503	10.7423	10.1692	9.99626	10.283
TFMouse_01102	BMI1	8.62002	7.82503	7.22854	7.57616	8.22775
TFMouse_01103	BMI1	8.72	8.79154	8.60726	8.03353	8.32697
TFMouse_01104	BMI1	9.33884	8.23847	6.96743	6.90262	7.16265
TFMouse_01105	BMI1	9.63365	10.2122	10.6121	10.2609	10.4241
TFMouse_01106	BMI1	7.28803	7.63329	5.66269	4.62813	5.44899
TFMouse_01107	BMI1	8.37213	8.23847	7.86253	8.47952	8.29465
TFMouse_01108	BMI1	8.98407	8.55945	8.37525	8.41412	7.92403
TFMouse_01109	BMI1	7.71375	7.94002	6.64838	6.00624	6.43238
TFMouse_01110	BMI1	7.12251	4.30841	3.21353	3.15537	3.92861
TFMouse_01111	BNC1	8.37213	8.55945	8.57631	8.44719	8.58926
TFMouse_01112	BNC1	8.68084	8.40787	7.58009	7.69105	8.00616
TFMouse_01113	BNC1	9.25466	9.44521	9.47726	9.67189	9.84342
TFMouse_01114	BNC1	9.1366	9.19036	9.73716	9.6996	9.7392
TFMouse_01115	BNC1	10.4203	10.2461	10.8889	10.8792	11.1577
TFMouse_01116	BNC1	10.4054	10.5108	10.2885	9.95086	10.0893
TFMouse_01117	BNC1	8.73919	7.63329	7.22854	7.51509	5.85575
TFMouse_01118	BNC1	10.2197	10.4921	9.37307	9.49341	9.32472
TFMouse_01119	BNC1	8.51259	8.88061	7.96166	8.27369	8.19311
TFMouse_01120	BNC1	9.3883	8.23847	7.22854	7.24111	7.92403
TFMouse_01121	BOLA1	10.1711	10.4344	10.1898	10.1039	10.2069
TFMouse_01122	BOLA1	9.4881	9.89342	11.2736	11.5077	11.6059
TFMouse_01123	BOLA1	9.83883	10.2236	11.3714	11.0342	10.5997
TFMouse_01124	BOLA1	8.76751	8.99142	8.83349	8.38027	8.71669
TFMouse_01125	BOLA1	9.68898	9.6784	9.65067	10.0724	9.85454
TFMouse_01126	BOLA1	8.49011	8.76058	9.77853	9.91585	9.78645
TFMouse_01127	BOLA1	8.18886	8.28272	9.40864	9.25277	9.38736
TFMouse_01128	BOLA1	7.78934	8.09695	7.05982	7.57616	7.23256
TFMouse_01129	BOLA1	7.06283	7.70008	8.85943	7.45132	7.53884
TFMouse_01130	BOLA1	8.50139	8.72895	10.708	10.1943	9.89822
TFMouse_01131	BRCA1	9.61299	8.76058	7.58009	7.98931	7.88114
TFMouse_01132	BRCA1	7.86118	7.05196	3.21353	4.07205	0
TFMouse_01133	BRCA1	8.73919	8.40787	7.5163	8.3101	7.96568
TFMouse_01134	BRCA1	8.18886	7.48967	5.40534	5.8168	6.0229
TFMouse_01135	BRCA1	8.62002	7.63329	4.6909	4.07205	5.66666
TFMouse_01136	BRCA1	8.84041	8.04651	5.66269	6.5837	6.0229
TFMouse_01137	BRCA1	7.67441	7.7639	8.37525	8.41412	7.69557
TFMouse_01138	BRCA1	8.45572	8.72895	6.86872	7.45132	6.17268
TFMouse_01139	BRCA1	8.62002	7.41211	4.13359	4.62813	0
TFMouse_01140	BRCA1	7.87859	8.40787	8.85943	8.8197	8.64159
TFMouse_01141	BRCA2	10.3219	8.62965	8.44543	8.27369	8.53495
TFMouse_01142	BRCA2	8.53472	6.25273	4.6909	5.02851	4.48164
TFMouse_01143	BRCA2	8.92664	7.15077	7.05982	7.24111	7.16265
TFMouse_01144	BRCA2	6.79585	7.24324	4.6909	4.07205	4.88045
TFMouse_01145	BRCA2	8.40855	7.48967	6.64838	7.89657	8.15761
TFMouse_01146	BRCA2	7.69421	7.05196	8.33883	7.79747	7.6452
TFMouse_01147	BRCA2	6.93551	6.94588	5.66269	6.32367	7.16265
TFMouse_01148	BRCA2	8.83149	7.70008	7.14665	6.5837	7.16265
TFMouse_01149	BRCA2	8.87552	9.53941	9.29919	8.86935	9.51908
TFMouse_01150	BRCA2	9.82543	9.46455	9.07401	9.09478	8.92106
TFMouse_01151	BRD7	10.1389	9.90762	9.60541	8.74188	8.74088
TFMouse_01152	BRD7	8.54567	8.79154	8.90995	8.79422	9.10003
TFMouse_01153	BRD7	0	0	0	0	0
TFMouse_01154	BRD7	7.61332	7.33015	5.88101	5.59866	5.19255
TFMouse_01155	BRD7	0	0	0	0	0
TFMouse_01156	BRD7	9.04703	10.0552	9.18074	8.51114	9.11862
TFMouse_01157	BRD7	8.67088	8.66352	7.96166	7.84787	8.00616
TFMouse_01158	BRD7	10.2601	10.0033	12.7583	11.7752	11.7735
TFMouse_01159	BRD7	8.63033	7.33015	4.13359	6.00624	6.0229
TFMouse_01160	BRD7	8.74869	9.25842	9.81875	9.67189	9.97161
TFMouse_01161	BRDT	10.2401	10.4921	10.5577	10.4523	10.573
TFMouse_01162	BRDT	9.52727	10.3537	10.3169	10.5392	10.2747
TFMouse_01163	BRDT	9.18639	9.87908	9.57442	10.083	9.50503
TFMouse_01164	BRDT	8.44407	5.84399	3.21353	5.02851	3.92861
TFMouse_01165	BRDT	9.22774	9.30207	8.75275	8.96379	8.83378
TFMouse_01166	BRDT	9.88264	9.92168	9.54275	10.2886	10.1628
TFMouse_01167	BRDT	8.83149	9.44521	8.90995	8.89354	8.61566
TFMouse_01168	BRDT	9.39437	6.94588	5.40534	5.59866	6.17268
TFMouse_01169	BRDT	8.11732	8.82184	7.22854	7.51509	7.53884
TFMouse_01170	BRDT	8.17483	7.56327	6.76275	6.99497	7.424
TFMouse_01171	BRF1	8.23014	6.94588	5.66269	5.8168	6.17268
TFMouse_01172	BRF1	4.37597	5.84399	0	3.15537	3.92861
TFMouse_01173	BRF1	9.20721	7.99425	6.23813	6.17367	5.85575
TFMouse_01174	BRF1	10.3933	9.72725	8.57631	9.15607	9.10003
TFMouse_01175	BRF1	5.12433	6.57087	5.40534	6.00624	5.44899
TFMouse_01176	BRF1	8.20275	6.57087	7.37958	7.08177	7.23256
TFMouse_01177	BRF1	9.65402	10.1657	10.6646	10.8486	10.8426
TFMouse_01178	BRF1	7.09298	7.82503	6.86872	6.99497	7.79134
TFMouse_01179	BRF1	9.3262	8.19283	8.47928	8.89354	8.78808
TFMouse_01180	BRF1	6.42123	7.05196	7.14665	7.38459	7.53884
TFMouse_01181	BRIP1	10.4956	9.71115	8.88491	9.36085	9.27589
TFMouse_01182	BRIP1	9.75175	9.46455	7.30604	7.38459	6.75096
TFMouse_01183	BRIP1	8.83149	8.90912	7.05982	6.69802	6.65239
TFMouse_01184	BRIP1	9.31346	9.61058	9.40864	9.07376	9.58738
TFMouse_01185	BRIP1	8.47874	7.41211	4.13359	5.02851	0
TFMouse_01186	BRIP1	8.21651	8.55945	6.23813	6.69802	5.85575
TFMouse_01187	BRIP1	8.49011	8.85153	7.44956	6.80394	7.48256
TFMouse_01188	BRIP1	9.39437	9.04378	7.58009	7.79747	7.79134
TFMouse_01189	BRIP1	6.3729	6.707	7.30604	6.5837	7.96568
TFMouse_01190	BRIP1	8.69073	9.19036	7.96166	8.44719	8.69209
TFMouse_01191	BRPF1	8.45572	7.41211	7.30604	7.69105	6.75096
TFMouse_01192	BRPF1	9.76116	9.55753	7.58009	8.1181	8.04554
TFMouse_01193	BRPF1	9.55461	7.15077	3.21353	4.07205	3.02037
TFMouse_01194	BRPF1	9.18639	7.82503	6.23813	5.8168	5.44899
TFMouse_01195	BRPF1	9.10735	8.19283	7.37958	7.94368	7.53884
TFMouse_01196	BRPF1	9.14382	8.23847	6.23813	7.08177	6.43238
TFMouse_01197	BRPF1	9.19336	9.06927	6.52416	5.8168	7.23256
TFMouse_01198	BRPF1	8.91824	8.93708	7.05982	6.80394	6.65239
TFMouse_01199	BRPF1	8.73919	8.28272	6.38822	6.00624	5.44899
TFMouse_01200	BRPF1	8.65075	7.24324	4.6909	6.45954	4.88045
TFMouse_01201	BRPF3	8.5673	7.56327	7.75609	6.90262	7.53884
TFMouse_01202	BRPF3	8.38437	8.52302	6.96743	7.89657	7.6452
TFMouse_01203	BRPF3	8.50139	8.76058	8.44543	8.54208	9.00336
TFMouse_01204	BRPF3	8.08768	7.7639	7.69978	6.80394	6.75096
TFMouse_01205	BRPF3	6.7206	7.82503	5.0919	6.80394	7.48256
TFMouse_01206	BRPF3	9.19336	8.32566	8.54469	8.68756	8.69209
TFMouse_01207	BRPF3	10.1317	10.4147	9.85788	10.2137	10.0414
TFMouse_01208	BRPF3	8.14636	8.72895	8.09863	8.07643	7.83694
TFMouse_01209	BRPF3	9.3262	9.64488	8.75275	9.07376	9.13696
TFMouse_01210	BRPF3	9.10735	9.23608	8.88491	9.21487	8.8561
TFMouse_01211	BRWD1	6.46799	6.06279	5.0919	5.02851	3.02037
TFMouse_01212	BRWD1	9.3006	9.74317	9.4261	9.39515	9.4765
TFMouse_01213	BRWD1	8.10258	7.99425	8.09863	8.19799	7.593
TFMouse_01214	BRWD1	8.30932	6.57087	7.05982	7.31464	7.424
TFMouse_01215	BRWD1	8.04205	8.23847	8.00877	8.27369	7.48256
TFMouse_01216	BRWD1	8.77682	8.32566	7.30604	8.44719	7.92403
TFMouse_01217	BRWD1	9.3761	9.42561	9.05169	9.36085	9.40261
TFMouse_01218	BRWD1	8.83149	7.56327	7.44956	8.3101	7.424
TFMouse_01219	BRWD1	8.43233	8.55945	10.1271	9.19553	9.34064
TFMouse_01220	BRWD1	7.73302	7.48967	5.88101	5.8168	5.85575
TFMouse_01221	BTAF1	10.1244	9.23608	9.51038	9.32572	9.10003
TFMouse_01222	BTAF1	8.98407	8.32566	4.13359	5.02851	4.88045
TFMouse_01223	BTAF1	8.27027	6.57087	6.38822	7.16364	6.0229
TFMouse_01224	BTAF1	8.17483	8.14568	7.05982	8.27369	7.48256
TFMouse_01225	BTAF1	7.41279	7.41211	5.0919	4.07205	3.02037
TFMouse_01226	BTAF1	9.83883	8.44728	7.64117	7.38459	8.08387
TFMouse_01227	BTAF1	10.2434	10.4539	8.44543	8.23634	8.78808
TFMouse_01228	BTAF1	8.50139	8.72895	8.18322	8.19799	8.00616
TFMouse_01229	BTAF1	10.2962	8.28272	6.23813	6.00624	6.75096
TFMouse_01230	BTAF1	8.73919	9.50247	9.4261	8.41412	8.61566
TFMouse_01231	BTBD11	8.44407	8.62965	8.78017	8.1586	8.64159
TFMouse_01232	BTBD11	8.63033	8.36735	7.8103	8.44719	7.96568
TFMouse_01233	BTBD11	9.34512	8.88061	7.69978	7.24111	7.83694
TFMouse_01234	BTBD11	7.84355	8.36735	7.22854	7.69105	7.16265
TFMouse_01235	BTBD11	8.9098	9.89342	8.33883	8.38027	8.47852
TFMouse_01236	BTBD11	9.04703	9.87908	8.30147	8.1181	8.19311
TFMouse_01237	BTBD11	8.60963	9.66174	9.28011	9.76663	9.72714
TFMouse_01238	BTBD11	10.0837	9.59311	9.76487	9.58541	9.66528
TFMouse_01239	BTBD11	10.1851	9.64488	8.14155	8.54208	8.53495
TFMouse_01240	BTBD11	9.06995	8.82184	8.83349	8.8197	9.00336
TFMouse_01241	BTF3	8.27027	6.42056	5.66269	5.59866	5.44899
TFMouse_01242	BTF3	9.11472	8.79154	9.20117	8.38027	8.69209
TFMouse_01243	BTF3	8.30932	6.06279	5.0919	5.02851	4.48164
TFMouse_01244	BTF3	7.20764	4.86889	0	3.15537	0
TFMouse_01245	BTF3	8.86682	6.94588	3.21353	5.02851	4.48164
TFMouse_01246	BTF3	7.15145	5.58597	4.13359	4.07205	3.02037
TFMouse_01247	BTF3	7.09298	5.84399	5.66269	5.34157	5.19255
TFMouse_01248	BTF3	10.1461	8.19283	7.58009	7.74524	7.6452
TFMouse_01249	BTF3	9.05471	5.58597	0	3.15537	0
TFMouse_01250	BTF3	8.53472	5.58597	0	4.62813	0
TFMouse_01251	BTG1	8.8135	8.82184	9.11765	8.84474	8.71669
TFMouse_01252	BTG1	10.2995	10.2683	9.81875	9.50916	9.79802
TFMouse_01253	BTG1	8.58862	9.16694	8.00877	8.1181	8.47852
TFMouse_01254	BTG1	8.04205	7.82503	8.18322	7.31464	7.53884
TFMouse_01255	BTG1	9.93351	7.94002	8.22373	8.3101	7.96568
TFMouse_01256	BTG1	8.62002	8.52302	6.86872	7.84787	7.36297
TFMouse_01257	BTG1	10.7004	10.8998	10.1795	10.3856	10.2327
TFMouse_01258	BTG1	9.35137	9.69486	9.13899	9.05243	9.43262
TFMouse_01259	BTG1	7.82571	7.94002	5.66269	5.02851	5.44899
TFMouse_01260	BTG1	10.6657	10.5015	10.2498	10.1346	9.67787
TFMouse_01261	BTG2	9.63877	9.7745	9.26077	8.84474	8.35858
TFMouse_01262	BTG2	10.5208	9.92168	9.55868	9.34339	9.51908
TFMouse_01263	BTG2	8.65075	8.66352	8.18322	7.94368	8.87808
TFMouse_01264	BTG2	8.50139	8.55945	8.37525	8.19799	8.08387
TFMouse_01265	BTG2	8.02651	6.94588	8.83349	8.19799	8.58926
TFMouse_01266	BTG2	9.4881	9.2134	8.80708	8.57237	8.71669
TFMouse_01267	BTG2	8.9679	9.06927	9.93309	9.87997	10.1265
TFMouse_01268	BTG2	9.76116	8.52302	6.52416	7.08177	7.424
TFMouse_01269	BTG2	8.89276	8.62965	7.22854	7.89657	7.6452
TFMouse_01270	BTG2	10.0686	9.48363	8.47928	8.51114	8.38951
TFMouse_01271	CALCOCO1	9.45366	10.093	9.52666	9.17594	9.35638
TFMouse_01272	CALCOCO1	8.18886	7.24324	8.54469	8.34561	8.47852
TFMouse_01273	CALCOCO1	7.84355	7.94002	7.44956	7.51509	6.54657
TFMouse_01274	CALCOCO1	6.68146	6.83138	5.66269	5.02851	3.02037
TFMouse_01275	CALCOCO1	8.05742	8.40787	9.47726	9.23394	10.6129
TFMouse_01276	CALCOCO1	7.54952	8.79154	8.00877	7.94368	8.50701
TFMouse_01277	CALCOCO1	10.1317	10.2683	9.69456	9.72679	9.61382
TFMouse_01278	CALCOCO1	8.70055	9.36516	9.63574	10.0403	10.0019
TFMouse_01279	CALCOCO1	9.17938	9.52106	7.75609	8.27369	8.04554
TFMouse_01280	CALCOCO1	8.91824	9.34444	8.60726	8.1586	8.47852
TFMouse_01281	CAPN15	9.57077	9.36516	9.05169	8.89354	8.69209
TFMouse_01282	CAPN15	7.9128	8.36735	7.30604	7.31464	6.84324
TFMouse_01283	CAPN15	9.41241	9.64488	8.90995	8.94075	8.61566
TFMouse_01284	CAPN15	8.51259	9.42561	8.44543	8.63112	8.74088
TFMouse_01285	CAPN15	10.0184	10.7264	9.98113	9.93928	10.0019
TFMouse_01286	CAPN15	8.62002	9.40574	8.6963	9.412	9.63978
TFMouse_01287	CAPN15	9.31984	10.3743	10.039	10.0618	10.1357
TFMouse_01288	CAPN15	9.92934	10.5201	11.6155	11.6351	11.4273
TFMouse_01289	CAPN15	10.3155	10.8044	13.7135	13.5248	13.3296
TFMouse_01290	CAPN15	8.72963	8.72895	7.64117	8.03353	8.15761
TFMouse_01291	CARF	8.578	8.32566	6.86872	7.84787	7.83694
TFMouse_01292	CARF	10.1956	10.5201	10.764	10.1648	10.1982
TFMouse_01293	CARF	9.09251	8.55945	8.00877	8.34561	8.26159
TFMouse_01294	CARF	9.70371	9.69486	9.00597	9.61481	9.62686
TFMouse_01295	CARF	9.35759	9.19036	9.29919	9.34339	9.79802
TFMouse_01296	CARF	10.2962	10.2349	9.54275	9.55539	9.15508
TFMouse_01297	CARF	8.30932	7.99425	7.22854	8.19799	7.48256
TFMouse_01298	CARF	6.79585	5.84399	3.21353	5.8168	5.85575
TFMouse_01299	CARF	8.75813	7.94002	7.75609	7.51509	7.593
TFMouse_01300	CARF	9.03155	9.16694	9.60541	9.54014	9.19064
TFMouse_01301	CASZ1	10.4262	10.3328	9.37307	9.36085	9.24239
TFMouse_01302	CASZ1	9.64895	9.64488	9.05169	9.3781	9.44739
TFMouse_01303	CASZ1	10.4024	10.8565	10.8245	10.562	10.8648
TFMouse_01304	CASZ1	8.50139	9.11893	8.88491	8.91734	8.92106
TFMouse_01305	CASZ1	8.75813	7.82503	8.83349	8.86935	8.71669
TFMouse_01306	CASZ1	10.3314	9.89342	10.4163	10.2794	10.0414
TFMouse_01307	CASZ1	9.151	9.59311	9.20117	10.0184	9.62686
TFMouse_01308	CASZ1	6.68146	7.15077	5.0919	5.8168	6.54657
TFMouse_01309	CASZ1	8.79528	7.82503	7.30604	6.5837	7.01176
TFMouse_01310	CASZ1	8.20275	8.19283	7.96166	7.98931	7.83694
TFMouse_01311	CBFA2T2	7.87859	6.57087	5.40534	5.8168	5.66666
TFMouse_01312	CBFA2T2	8.58862	8.62965	10.4163	10.0724	9.84342
TFMouse_01313	CBFA2T2	10.441	10.5656	11.1891	11.1642	11.1888
TFMouse_01314	CBFA2T2	9.1366	7.15077	8.33883	8.19799	8.04554
TFMouse_01315	CBFA2T2	8.98407	9.34444	9.75108	9.85554	9.04281
TFMouse_01316	CBFA2T2	9.3006	8.90912	9.29919	9.07376	8.61566
TFMouse_01317	CBFA2T2	7.84355	6.707	6.07059	4.62813	6.17268
TFMouse_01318	CBFA2T2	8.05742	7.70008	6.07059	7.45132	6.65239
TFMouse_01319	CBFA2T2	8.74869	9.32341	10.7293	10.3856	10.108
TFMouse_01320	CBFA2T2	10.0686	10.093	11.2394	10.8609	10.7141
TFMouse_01321	CBFA2T3	10.3283	10.6608	11.6344	11.1542	10.9451
TFMouse_01322	CBFA2T3	8.90131	9.28041	8.88491	8.98646	8.78808
TFMouse_01323	CBFA2T3	8.54567	8.44728	7.69978	8.1586	7.69557
TFMouse_01324	CBFA2T3	8.35979	8.44728	7.96166	7.84787	7.88114
TFMouse_01325	CBFA2T3	0	0	0	0	0
TFMouse_01326	CBFA2T3	9.06995	8.90912	8.41076	8.1181	8.4198
TFMouse_01327	CBFA2T3	8.66085	9.06927	8.57631	8.51114	8.61566
TFMouse_01328	CBFA2T3	8.35979	8.32566	8.75275	8.96379	8.89973
TFMouse_01329	CBFA2T3	9.29412	9.40574	9.05169	9.4614	8.96279
TFMouse_01330	CBFA2T3	0	0	0	0	0
TFMouse_01331	CBFB	8.27027	7.24324	8.00877	7.98931	7.79134
TFMouse_01332	CBFB	7.03203	7.7639	6.64838	7.74524	6.75096
TFMouse_01333	CBFB	8.68084	8.44728	9.3366	8.84474	9.4765
TFMouse_01334	CBFB	8.18886	8.40787	8.88491	9.13593	9.11862
TFMouse_01335	CBFB	8.84041	7.7639	8.30147	8.38027	8.44946
TFMouse_01336	CBFB	9.51061	8.88061	9.49391	9.7926	9.4765
TFMouse_01337	CBFB	8.21651	8.76058	7.64117	7.79747	7.53884
TFMouse_01338	CBFB	8.85807	9.55753	9.46041	9.50916	9.88742
TFMouse_01339	CBFB	10.1921	9.57543	9.05169	9.50916	9.13696
TFMouse_01340	CBFB	9.1366	9.82025	9.26077	9.412	10.1628
TFMouse_01341	CBX3	0	0	0	0	0
TFMouse_01342	CBX3	0	0	0	0	0
TFMouse_01343	CBX3	9.57077	9.90762	9.52666	9.67189	10.0218
TFMouse_01344	CBX3	8.65075	6.42056	3.21353	5.34157	0
TFMouse_01345	CBX3	7.67441	7.48967	4.6909	5.59866	6.54657
TFMouse_01346	CBX3	10.1497	6.25273	0	5.02851	3.02037
TFMouse_01347	CBX3	9.06235	7.63329	6.07059	3.15537	5.19255
TFMouse_01348	CBX3	10.3781	9.23608	7.5163	8.1586	7.83694
TFMouse_01349	CBX3	7.48277	7.56327	4.6909	6.5837	5.66666
TFMouse_01350	CBX3	8.23014	6.57087	5.0919	4.62813	5.19255
TFMouse_01351	CBX4	8.65075	8.88061	7.8103	7.94368	7.69557
TFMouse_01352	CBX4	10.0457	9.87908	9.4261	9.55539	9.24239
TFMouse_01353	CBX4	9.33254	10.0679	10.7502	10.9269	10.4898
TFMouse_01354	CBX4	9.99468	9.69486	9.37307	9.44512	9.49083
TFMouse_01355	CBX4	9.41838	9.09431	8.98256	8.51114	8.61566
TFMouse_01356	CBX4	8.9679	8.85153	8.6963	9.25277	8.83378
TFMouse_01357	CBX4	8.92664	8.90912	8.41076	8.44719	8.04554
TFMouse_01358	CBX4	7.65433	8.32566	6.86872	7.16364	7.16265
TFMouse_01359	CBX4	8.47874	8.36735	10.1271	9.30782	9.56045
TFMouse_01360	CBX4	10.0184	10.2122	9.76487	9.76663	9.90893
TFMouse_01361	CBX6	7.45982	7.15077	6.86872	5.59866	6.75096
TFMouse_01362	CBX6	8.42049	8.52302	8.14155	8.57237	8.44946
TFMouse_01363	CBX6	10.0648	10.0164	10.4163	10.1346	10.1538
TFMouse_01364	CBX6	8.45572	8.76058	7.91295	7.38459	7.83694
TFMouse_01365	CBX6	10.1134	9.84996	10.1164	10.3246	10.4015
TFMouse_01366	CBX6	8.42049	8.40787	8.44543	8.41412	8.4198
TFMouse_01367	CBX6	10.4468	10.7184	10.2201	9.81811	10.0119
TFMouse_01368	CBX6	9.00007	8.23847	7.37958	7.98931	7.69557
TFMouse_01369	CBX6	8.85807	8.76058	8.72481	8.03353	8.22775
TFMouse_01370	CBX6	8.17483	6.83138	6.96743	8.96379	9.17297
TFMouse_01371	CBX7	8.68084	8.85153	8.41076	7.38459	7.48256
TFMouse_01372	CBX7	8.578	8.66352	7.96166	8.54208	8.08387
TFMouse_01373	CBX7	9.61299	9.09431	8.00877	8.34561	8.56236
TFMouse_01374	CBX7	7.96263	8.72895	7.8103	7.45132	8.08387
TFMouse_01375	CBX7	10.438	10.8344	11.1685	11.2557	11.2321
TFMouse_01376	CBX7	7.86118	8.44728	7.22854	8.1181	8.29465
TFMouse_01377	CBX7	7.82571	8.14568	7.44956	6.80394	6.92996
TFMouse_01378	CBX7	9.82543	9.72725	9.37307	9.412	9.32472
TFMouse_01379	CBX7	7.86118	8.66352	7.37958	7.69105	7.08918
TFMouse_01380	CBX7	9.3262	9.48363	9.62066	9.30782	9.22535
TFMouse_01381	CBX8	9.98667	9.42561	8.95876	8.54208	8.96279
TFMouse_01382	CBX8	10.1353	9.97659	10.8571	11.1187	11.0359
TFMouse_01383	CBX8	7.97887	8.36735	6.52416	8.1181	7.6452
TFMouse_01384	CBX8	10.061	10.644	10.9685	10.9327	11.2364
TFMouse_01385	CBX8	8.94328	8.76058	8.18322	8.1586	7.83694
TFMouse_01386	CBX8	7.87859	8.82184	6.76275	7.08177	7.74425
TFMouse_01387	CBX8	10.3503	9.16694	8.63756	8.57237	8.19311
TFMouse_01388	CBX8	8.13192	8.09695	9.11765	8.76829	8.22775
TFMouse_01389	CBX8	8.05742	8.44728	8.37525	8.41412	8.87808
TFMouse_01390	CBX8	6.1035	4.30841	3.21353	4.07205	3.02037
TFMouse_01391	CDC5L	9.23451	8.28272	6.86872	7.16364	7.23256
TFMouse_01392	CDC5L	10.3251	7.82503	8.14155	8.74188	8.19311
TFMouse_01393	CDC5L	9.74701	8.28272	6.64838	6.90262	7.424
TFMouse_01394	CDC5L	7.82571	3.37944	4.6909	4.62813	5.44899
TFMouse_01395	CDC5L	0	0	0	0	0
TFMouse_01396	CDC5L	6.9684	5.84399	4.6909	3.15537	4.48164
TFMouse_01397	CDC5L	0	0	0	0	0
TFMouse_01398	CDC5L	6.83205	7.41211	6.76275	6.80394	7.48256
TFMouse_01399	CDC5L	8.49011	7.56327	8.78017	8.74188	9.08121
TFMouse_01400	CDC5L	8.35979	8.88061	8.14155	6.45954	7.6452
TFMouse_01401	CDX1	8.90131	9.09431	9.07401	9.44512	9.08121
TFMouse_01402	CDX1	9.26793	9.04378	8.83349	8.76829	8.64159
TFMouse_01403	CDX1	8.97601	9.46455	8.63756	8.68756	8.74088
TFMouse_01404	CDX1	7.84355	8.04651	7.05982	5.59866	6.65239
TFMouse_01405	CDX1	8.95974	8.93708	8.66723	8.27369	8.32697
TFMouse_01406	CDX1	9.31984	8.6966	8.60726	8.8197	8.29465
TFMouse_01407	CDX1	9.41838	9.78991	9.65067	9.71326	9.66528
TFMouse_01408	CDX1	9.86964	10.0552	10.1588	9.95086	10.0511
TFMouse_01409	CDX1	9.91253	9.96306	10.5257	10.577	10.5864
TFMouse_01410	CDX1	7.9296	8.79154	8.26312	8.1181	7.83694
TFMouse_01411	CDX2	8.84927	7.94002	6.96743	7.08177	6.75096
TFMouse_01412	CDX2	9.15815	9.71115	7.8103	8.47952	7.36297
TFMouse_01413	CDX2	10.4928	11.0157	11.4631	11.3935	11.5071
TFMouse_01414	CDX2	8.78608	8.79154	6.23813	7.16364	7.36297
TFMouse_01415	CDX2	7.89579	8.23847	8.33883	8.27369	7.96568
TFMouse_01416	CDX2	9.24797	8.48565	6.86872	7.89657	7.92403
TFMouse_01417	CDX2	6.79585	6.94588	6.96743	7.31464	6.54657
TFMouse_01418	CDX2	7.82571	8.9645	8.44543	9.17594	9.25924
TFMouse_01419	CDX2	6.86737	7.24324	7.30604	6.69802	7.36297
TFMouse_01420	CDX2	8.79528	8.44728	9.46041	9.19553	8.8561
TFMouse_01421	CDX4	8.47874	8.79154	8.41076	7.98931	8.4198
TFMouse_01422	CDX4	9.22093	8.9645	8.93456	9.1155	8.76467
TFMouse_01423	CDX4	8.50139	8.52302	7.22854	7.69105	7.53884
TFMouse_01424	CDX4	9.3006	10.0679	10.3447	10.3856	10.3075
TFMouse_01425	CDX4	9.26131	9.46455	9.93309	9.55539	9.71498
TFMouse_01426	CDX4	8.53472	7.63329	6.23813	7.63475	6.65239
TFMouse_01427	CDX4	9.47098	8.85153	9.35495	9.34339	9.44739
TFMouse_01428	CDX4	8.64058	7.88367	7.30604	7.08177	6.75096
TFMouse_01429	CDX4	6.42123	7.41211	4.13359	5.8168	5.19255
TFMouse_01430	CDX4	9.54918	9.78991	8.95876	9.49341	9.4765
TFMouse_01431	CEBPA	9.06995	8.79154	9.66545	9.65783	9.62686
TFMouse_01432	CEBPA	8.07263	7.94002	7.5163	6.99497	6.75096
TFMouse_01433	CEBPA	8.34733	8.82184	8.09863	8.1586	7.74425
TFMouse_01434	CEBPA	8.55653	9.36516	8.72481	8.79422	8.92106
TFMouse_01435	CEBPA	8.69073	9.42561	9.28011	8.91734	9.25924
TFMouse_01436	CEBPA	9.17938	9.42561	9.35495	9.32572	9.50503
TFMouse_01437	CEBPA	9.43024	10.093	9.83191	9.96234	10.0987
TFMouse_01438	CEBPA	9.97457	10.4826	9.85788	9.83069	9.60066
TFMouse_01439	CEBPA	9.94182	10.4826	10.0615	10.3335	10.7503
TFMouse_01440	CEBPA	9.99068	10.2236	9.93309	9.7926	9.85454
TFMouse_01441	CEBPB	9.1366	9.3856	9.29919	9.92761	9.86559
TFMouse_01442	CEBPB	10.4497	10.5475	9.59	9.85554	10.0317
TFMouse_01443	CEBPB	9.57611	9.16694	9.07401	9.72679	9.46202
TFMouse_01444	CEBPB	10.6042	11.0861	11.5612	11.6983	11.5793
TFMouse_01445	CEBPB	9.69882	9.89342	10.7912	10.5468	10.708
TFMouse_01446	CEBPB	9.33884	9.82025	9.83191	9.34339	9.50503
TFMouse_01447	CEBPB	8.21651	8.82184	8.0544	8.54208	8.35858
TFMouse_01448	CEBPB	8.49011	8.93708	8.44543	8.38027	8.35858
TFMouse_01449	CEBPB	7.84355	8.19283	7.96166	8.27369	8.32697
TFMouse_01450	CEBPB	9.442	10.4147	10.3538	10.4441	10.7798
TFMouse_01451	CEBPE	8.17483	8.76058	7.8103	7.31464	7.83694
TFMouse_01452	CEBPE	7.75204	7.56327	7.05982	7.57616	7.23256
TFMouse_01453	CEBPE	10.5885	10.9893	11.7183	11.7322	11.5419
TFMouse_01454	CEBPE	8.83149	9.09431	8.37525	8.1586	8.22775
TFMouse_01455	CEBPE	9.00801	9.01784	8.00877	8.91734	8.69209
TFMouse_01456	CEBPE	10.3219	10.2461	9.59	9.75347	9.38736
TFMouse_01457	CEBPE	8.69073	8.76058	7.91295	6.99497	7.6452
TFMouse_01458	CEBPE	8.3221	7.94002	8.18322	7.79747	8.58926
TFMouse_01459	CEBPE	9.30704	9.3856	9.40864	10.1943	9.35638
TFMouse_01460	CEBPE	7.33923	7.24324	6.76275	5.02851	6.17268
TFMouse_01461	CEBPG	9.08503	9.46455	9.68008	9.76663	10.2412
TFMouse_01462	CEBPG	7.23494	7.33015	3.21353	0	3.02037
TFMouse_01463	CEBPG	8.72963	8.76058	4.6909	5.34157	4.88045
TFMouse_01464	CEBPG	9.78445	8.66352	7.30604	7.38459	7.36297
TFMouse_01465	CEBPG	8.9098	8.04651	0	3.15537	0
TFMouse_01466	CEBPG	8.71031	8.93708	6.86872	6.80394	6.65239
TFMouse_01467	CEBPG	8.33477	8.66352	4.13359	3.15537	4.88045
TFMouse_01468	CEBPG	8.5237	6.83138	10.1898	8.44719	10.5997
TFMouse_01469	CEBPG	7.94621	7.70008	6.07059	6.00624	5.66666
TFMouse_01470	CEBPG	8.24364	7.48967	8.09863	8.96379	8.87808
TFMouse_01471	CEBPZ	8.5237	8.48565	8.60726	9.1155	8.61566
TFMouse_01472	CEBPZ	9.53827	7.7639	6.07059	5.02851	5.19255
TFMouse_01473	CEBPZ	10.0912	10.2007	9.73716	9.57048	9.85454
TFMouse_01474	CEBPZ	9.61299	7.7639	4.6909	4.62813	3.02037
TFMouse_01475	CEBPZ	7.41279	6.57087	3.21353	5.02851	3.92861
TFMouse_01476	CEBPZ	8.13192	7.94002	4.13359	5.59866	5.19255
TFMouse_01477	CEBPZ	8.18886	7.63329	7.05982	6.17367	7.01176
TFMouse_01478	CEBPZ	7.41279	3.37944	0	3.15537	3.02037
TFMouse_01479	CEBPZ	7.4365	5.84399	3.21353	4.07205	3.02037
TFMouse_01480	CEBPZ	8.73919	6.25273	5.40534	4.62813	5.19255
TFMouse_01481	CELF3	8.23014	8.6966	8.22373	7.79747	8.19311
TFMouse_01482	CELF3	9.45946	8.62965	8.66723	9.36085	8.83378
TFMouse_01483	CELF3	8.42049	8.28272	8.44543	7.98931	8.4198
TFMouse_01484	CELF3	7.82571	8.48565	8.33883	8.41412	8.38951
TFMouse_01485	CELF3	8.72963	9.30207	8.75275	8.8197	8.66706
TFMouse_01486	CELF3	8.24364	7.7639	7.75609	7.57616	7.79134
TFMouse_01487	CELF3	10.3903	11.0157	10.5338	10.7658	10.5864
TFMouse_01488	CELF3	8.5673	6.83138	6.76275	7.16364	6.92996
TFMouse_01489	CELF3	9.38221	9.25842	9.096	8.86935	8.8561
TFMouse_01490	CELF3	8.11732	6.83138	5.40534	6.45954	6.43238
TFMouse_01491	CENPB	8.2834	7.7639	6.76275	6.17367	6.65239
TFMouse_01492	CENPB	8.17483	8.14568	8.41076	8.57237	8.19311
TFMouse_01493	CENPB	8.64058	8.88061	9.02901	9.09478	8.94208
TFMouse_01494	CENPB	8.08768	7.63329	8.14155	7.69105	7.48256
TFMouse_01495	CENPB	10.1746	10.3009	10.0615	10.0935	10.2241
TFMouse_01496	CENPB	7.84355	8.19283	6.86872	8.34561	8.00616
TFMouse_01497	CENPB	10.765	10.8855	11.5453	11.3461	11.4495
TFMouse_01498	CENPB	8.18886	8.48565	8.41076	8.38027	8.50701
TFMouse_01499	CENPB	8.10258	7.48967	7.96166	7.94368	7.53884
TFMouse_01500	CENPB	8.78608	8.93708	11.1891	11.045	11.6703
TFMouse_01501	CENPK	7.31386	6.25273	5.40534	4.07205	4.88045
TFMouse_01502	CENPK	8.71031	6.42056	8.30147	7.98931	9.2081
TFMouse_01503	CENPK	7.26173	7.99425	7.58009	7.24111	8.00616
TFMouse_01504	CENPK	8.47874	7.94002	5.0919	5.34157	5.66666
TFMouse_01505	CENPK	7.99493	7.33015	6.23813	6.80394	5.44899
TFMouse_01506	CENPK	10.3219	10.4635	10.1377	9.83069	9.7392
TFMouse_01507	CENPK	8.02651	6.83138	0	3.15537	0
TFMouse_01508	CENPK	8.25702	7.99425	7.37958	7.08177	6.65239
TFMouse_01509	CENPK	8.23014	9.53941	8.51235	8.03353	8.50701
TFMouse_01510	CENPK	10.106	8.23847	7.75609	7.94368	8.04554
TFMouse_01511	CERS2	8.82252	8.88061	6.86872	7.16364	6.84324
TFMouse_01512	CERS2	9.07751	8.55945	9.13899	9.03077	9.02322
TFMouse_01513	CERS2	9.39437	9.30207	9.11765	9.00879	8.69209
TFMouse_01514	CERS2	8.97601	9.62783	8.47928	8.60204	8.58926
TFMouse_01515	CERS2	9.39437	8.82184	8.54469	8.8197	8.66706
TFMouse_01516	CERS2	9.54918	8.52302	6.86872	7.69105	7.23256
TFMouse_01517	CERS2	8.23014	8.99142	8.0544	8.07643	8.58926
TFMouse_01518	CERS2	7.48277	7.82503	8.72481	8.47952	8.61566
TFMouse_01519	CERS2	8.27027	8.44728	9.20117	9.89203	9.8322
TFMouse_01520	CERS2	8.53472	7.7639	7.37958	7.89657	6.84324
TFMouse_01521	CERS3	7.03203	6.83138	5.66269	7.38459	6.65239
TFMouse_01522	CERS3	8.9921	9.11893	8.63756	8.71497	8.69209
TFMouse_01523	CERS3	10.2094	9.55753	8.57631	9.1155	8.98322
TFMouse_01524	CERS3	8.27027	8.55945	8.44543	8.1586	8.38951
TFMouse_01525	CERS3	9.22774	9.30207	8.37525	8.51114	8.22775
TFMouse_01526	CERS3	9.5973	9.61058	9.55868	9.34339	9.32472
TFMouse_01527	CERS3	9.03931	7.99425	6.96743	6.45954	7.29924
TFMouse_01528	CERS3	8.70055	8.85153	8.51235	8.3101	8.15761
TFMouse_01529	CERS3	6.93551	7.24324	7.58009	8.34561	7.92403
TFMouse_01530	CERS3	8.50139	8.90912	7.8103	7.63475	8.4198
TFMouse_01531	CERS4	0	0	0	0	0
TFMouse_01532	CERS4	7.75204	8.04651	7.37958	7.94368	8.04554
TFMouse_01533	CERS4	0	0	0	0	0
TFMouse_01534	CERS4	8.97601	9.3856	8.57631	8.1586	8.44946
TFMouse_01535	CERS4	8.77682	9.3856	8.72481	8.8197	9.04281
TFMouse_01536	CERS4	7.9128	7.88367	8.26312	7.98931	8.04554
TFMouse_01537	CERS4	7.41279	6.707	6.64838	7.38459	7.16265
TFMouse_01538	CERS4	9.25466	8.99142	8.93456	9.98504	9.91957
TFMouse_01539	CERS4	9.03931	9.74317	9.47726	9.83069	9.15508
TFMouse_01540	CERS4	8.73919	8.76058	9.07401	8.84474	9.24239
TFMouse_01541	CERS5	8.11732	7.05196	7.22854	7.51509	7.53884
TFMouse_01542	CERS5	8.69073	8.48565	9.4261	8.44719	8.98322
TFMouse_01543	CERS5	8.45572	9.25842	9.31801	9.8678	9.49083
TFMouse_01544	CERS5	9.47671	9.59311	10.1795	10.577	10.4898
TFMouse_01545	CERS5	8.39651	5.27153	4.6909	4.07205	3.92861
TFMouse_01546	CERS5	8.43233	6.94588	7.22854	7.08177	7.48256
TFMouse_01547	CERS5	9.11472	9.06927	9.59	8.94075	10.1894
TFMouse_01548	CERS5	9.47098	9.74317	9.26077	9.32572	9.44739
TFMouse_01549	CERS5	8.5673	8.6966	8.09863	8.1586	8.12121
TFMouse_01550	CERS5	8.16067	8.48565	8.22373	8.41412	8.15761
TFMouse_01551	CHAF1A	9.53278	8.66352	7.91295	7.16364	7.88114
TFMouse_01552	CHAF1A	8.80442	7.7639	9.096	9.32572	9.37195
TFMouse_01553	CHAF1A	9.78906	9.09431	8.37525	9.30782	9.38736
TFMouse_01554	CHAF1A	8.75813	8.04651	6.38822	6.45954	6.43238
TFMouse_01555	CHAF1A	9.60778	9.04378	8.60726	8.38027	7.79134
TFMouse_01556	CHAF1A	7.63397	7.70008	6.07059	6.5837	7.01176
TFMouse_01557	CHAF1A	8.63033	8.19283	7.5163	8.38027	8.26159
TFMouse_01558	CHAF1A	10.1171	9.69486	9.24118	9.92761	9.88742
TFMouse_01559	CHAF1A	7.65433	6.25273	3.21353	0	0
TFMouse_01560	CHAF1A	7.78934	6.25273	5.40534	5.59866	6.0229
TFMouse_01561	CHD1	8.69073	8.93708	7.44956	7.51509	8.00616
TFMouse_01562	CHD1	9.85652	9.87908	9.90845	9.67189	10.108
TFMouse_01563	CHD1	10.3627	11.5696	10.3075	10.2976	10.6517
TFMouse_01564	CHD1	10.3027	8.9645	7.58009	8.19799	7.6452
TFMouse_01565	CHD1	10.504	10.093	10.1056	10.7658	10.5111
TFMouse_01566	CHD1	10.3471	9.11893	8.51235	8.74188	8.61566
TFMouse_01567	CHD1	6.68146	7.33015	6.07059	6.5837	6.43238
TFMouse_01568	CHD1	8.84041	8.90912	7.05982	7.51509	7.92403
TFMouse_01569	CHD1	8.70055	9.11893	9.39097	9.74019	9.79802
TFMouse_01570	CHD1	7.94621	8.32566	6.64838	7.08177	6.17268
TFMouse_01571	CHD2	9.90405	8.90912	10.5338	10.5544	10.5997
TFMouse_01572	CHD2	9.6691	9.71115	9.07401	9.13593	9.19064
TFMouse_01573	CHD2	7.5711	7.15077	7.05982	7.38459	8.00616
TFMouse_01574	CHD2	8.5237	6.94588	6.07059	7.08177	7.36297
TFMouse_01575	CHD2	7.52761	7.94002	9.00597	9.05243	8.78808
TFMouse_01576	CHD2	10.2163	9.42561	8.63756	9.2897	9.11862
TFMouse_01577	CHD2	10.2635	9.7745	8.98256	9.21487	8.98322
TFMouse_01578	CHD2	9.39437	9.59311	10.3355	9.92761	10.0317
TFMouse_01579	CHD2	7.12251	3.37944	0	0	0
TFMouse_01580	CHD2	9.14382	7.94002	6.96743	6.00624	6.84324
TFMouse_01581	CHD4	8.77682	7.94002	6.96743	6.80394	6.75096
TFMouse_01582	CHD4	8.9098	6.57087	3.21353	5.34157	5.66666
TFMouse_01583	CHD4	9.10735	8.59498	6.23813	6.80394	6.43238
TFMouse_01584	CHD4	9.88695	8.40787	5.40534	6.32367	5.85575
TFMouse_01585	CHD4	9.54373	8.28272	8.18322	7.84787	7.424
TFMouse_01586	CHD4	10.0457	9.04378	7.22854	7.16364	7.6452
TFMouse_01587	CHD4	8.73919	7.63329	6.38822	6.45954	5.85575
TFMouse_01588	CHD4	10.3471	9.14313	8.37525	8.60204	8.4198
TFMouse_01589	CHD4	9.69391	8.62965	7.44956	7.16364	6.92996
TFMouse_01590	CHD4	9.42432	9.28041	8.47928	8.54208	8.76467
TFMouse_01591	CHD5	8.13192	8.44728	10.2301	9.44512	8.69209
TFMouse_01592	CHD5	10.8224	10.3845	9.9929	10.0403	9.8322
TFMouse_01593	CHD5	9.151	9.34444	9.87069	9.42866	9.53301
TFMouse_01594	CHD5	9.06995	9.34444	9.3366	9.13593	9.02322
TFMouse_01595	CHD5	7.48277	7.63329	6.52416	7.08177	7.16265
TFMouse_01596	CHD5	9.61818	10.1054	9.11765	9.1155	8.69209
TFMouse_01597	CHD5	9.2003	9.36516	8.30147	8.47952	8.81111
TFMouse_01598	CHD5	10.1746	9.44521	8.54469	8.86935	9.02322
TFMouse_01599	CHD5	9.0159	8.82184	7.58009	8.1181	8.08387
TFMouse_01600	CHD5	8.84927	8.44728	8.09863	7.63475	7.69557
TFMouse_01601	CHD7	9.06995	9.52106	10.0046	10.3598	9.90893
TFMouse_01602	CHD7	10.3059	10.4047	10.4929	10.9559	10.8703
TFMouse_01603	CHD7	8.58862	8.72895	9.13899	9.61481	9.35638
TFMouse_01604	CHD7	10.6042	10.9279	10.798	11.265	10.8758
TFMouse_01605	CHD7	9.00801	9.06927	9.28011	9.75347	9.56045
TFMouse_01606	CHD7	9.7375	10.1657	9.44336	9.96234	9.49083
TFMouse_01607	CHD7	7.26173	6.94588	8.63756	9.61481	9.29235
TFMouse_01608	CHD7	9.42432	9.25842	9.31801	9.83069	9.75116
TFMouse_01609	CHD7	9.00801	9.66174	11.2541	10.9092	10.7681
TFMouse_01610	CHD7	8.95153	8.52302	8.72481	8.3101	8.19311
TFMouse_01611	CHD8	9.74701	9.8646	9.57442	9.74019	9.49083
TFMouse_01612	CHD8	9.7375	9.7745	9.28011	9.17594	9.08121
TFMouse_01613	CHD8	8.95974	9.25842	9.13899	8.96379	8.26159
TFMouse_01614	CHD8	10.3627	10.2461	10.9015	10.9501	10.7798
TFMouse_01615	CHD8	9.23451	7.7639	7.64117	8.03353	7.424
TFMouse_01616	CHD8	8.58862	8.44728	8.41076	8.60204	8.64159
TFMouse_01617	CHD8	9.26793	9.87908	8.78017	9.32572	8.78808
TFMouse_01618	CHD8	9.02374	8.66352	8.93456	8.89354	8.8561
TFMouse_01619	CHD8	9.51619	9.75892	9.096	8.41412	8.38951
TFMouse_01620	CHD8	9.22093	8.9645	10.0161	10.2516	10.1628
TFMouse_01621	CHURC1	9.14382	9.48363	9.73716	9.52474	9.67787
TFMouse_01622	CHURC1	8.05742	8.36735	7.96166	7.98931	6.84324
TFMouse_01623	CHURC1	9.77982	9.42561	7.86253	7.98931	8.47852
TFMouse_01624	CHURC1	10.5373	9.55753	9.69456	9.7926	9.8322
TFMouse_01625	CHURC1	10.106	9.59311	9.52666	9.68581	9.60066
TFMouse_01626	CHURC1	8.27027	7.63329	8.85943	8.76829	8.58926
TFMouse_01627	CHURC1	9.42432	9.80516	9.77853	10.1142	9.56045
TFMouse_01628	CHURC1	7.50537	5.84399	5.0919	5.59866	5.44899
TFMouse_01629	CHURC1	7.65433	7.70008	6.64838	6.90262	6.43238
TFMouse_01630	CHURC1	9.26793	8.09695	6.86872	6.90262	7.16265
TFMouse_01631	CIC	10.0302	10.0033	9.22131	9.13593	9.2081
TFMouse_01632	CIC	6.93551	5.84399	3.21353	4.07205	5.44899
TFMouse_01633	CIC	9.4881	9.75892	9.47726	9.64363	9.56045
TFMouse_01634	CIC	9.98265	10.6009	9.52666	9.64363	10.0893
TFMouse_01635	CIC	10.5698	10.8119	10.6572	10.6987	10.677
TFMouse_01636	CIC	9.85211	10.1298	10.9139	10.4845	10.3863
TFMouse_01637	CIC	8.45572	8.04651	6.07059	5.8168	5.19255
TFMouse_01638	CIC	8.51259	8.76058	7.58009	7.57616	7.424
TFMouse_01639	CIC	8.51259	8.48565	6.38822	7.31464	7.53884
TFMouse_01640	CIC	7.82571	8.19283	7.37958	6.80394	6.92996
TFMouse_01641	CIITA	9.22093	9.36516	9.7231	9.57048	9.87655
TFMouse_01642	CIITA	5.97988	5.27153	5.40534	4.07205	6.54657
TFMouse_01643	CIITA	8.42049	7.41211	5.66269	6.00624	6.0229
TFMouse_01644	CIITA	7.61332	8.14568	10.2301	10.0511	9.93013
TFMouse_01645	CIITA	8.58862	8.36735	7.91295	7.38459	7.6452
TFMouse_01646	CIITA	8.69073	8.36735	8.90995	9.19553	9.17297
TFMouse_01647	CIITA	9.09995	9.25842	8.09863	8.23634	8.64159
TFMouse_01648	CIITA	9.45946	9.82025	10.2301	10.1943	10.1173
TFMouse_01649	CIITA	7.82571	8.79154	8.0544	8.65961	8.76467
TFMouse_01650	CIITA	8.89276	9.83518	9.47726	8.91734	9.25924
TFMouse_01651	CITED1	8.16067	9.30207	8.37525	8.94075	9.15508
TFMouse_01652	CITED1	9.1366	9.23608	9.00597	8.79422	8.89973
TFMouse_01653	CITED1	8.33477	8.09695	8.47928	8.74188	8.38951
TFMouse_01654	CITED1	8.5237	9.52106	9.60541	9.44512	9.24239
TFMouse_01655	CITED1	9.49376	9.28041	10.7777	11.1391	10.5458
TFMouse_01656	CITED1	6.46799	6.94588	6.96743	6.17367	6.84324
TFMouse_01657	CITED1	8.60963	8.14568	8.30147	7.69105	7.79134
TFMouse_01658	CITED1	8.78608	8.88061	8.51235	8.57237	8.29465
TFMouse_01659	CITED1	8.46727	9.28041	10.2693	10.2516	10.3631
TFMouse_01660	CITED1	9.29412	9.36516	9.00597	9.34339	9.15508
TFMouse_01661	CITED2	10.2367	10.5566	10.3355	10.4765	10.7018
TFMouse_01662	CITED2	8.60963	7.82503	5.88101	6.69802	5.66666
TFMouse_01663	CITED2	7.06283	6.94588	6.76275	6.69802	7.08918
TFMouse_01664	CITED2	9.75646	9.69486	9.63574	9.13593	8.81111
TFMouse_01665	CITED2	10.8134	10.8565	10.1692	10.351	10.5111
TFMouse_01666	CITED2	6.59982	7.24324	5.0919	4.07205	3.02037
TFMouse_01667	CITED2	7.87859	8.44728	8.14155	7.94368	7.593
TFMouse_01668	CITED2	7.87859	8.04651	10.6865	9.74019	10.7563
TFMouse_01669	CITED2	9.61299	9.23608	8.37525	8.44719	8.47852
TFMouse_01670	CITED2	9.00801	8.28272	8.88491	8.65961	8.71669
TFMouse_01671	CITED4	8.43233	8.55945	8.95876	9.2897	9.54679
TFMouse_01672	CITED4	8.70055	8.14568	6.38822	7.24111	7.23256
TFMouse_01673	CITED4	8.76751	9.19036	9.44336	9.412	9.13696
TFMouse_01674	CITED4	10.3314	10.7502	10.5813	10.577	10.2327
TFMouse_01675	CITED4	8.85807	9.25842	8.54469	8.98646	8.87808
TFMouse_01676	CITED4	8.59916	7.56327	7.5163	8.41412	9.02322
TFMouse_01677	CITED4	7.09298	7.63329	4.6909	5.02851	6.75096
TFMouse_01678	CITED4	9.08503	9.48363	8.72481	8.23634	8.4198
TFMouse_01679	CITED4	7.97887	8.93708	8.09863	8.34561	8.38951
TFMouse_01680	CITED4	7.71375	8.48565	8.22373	8.23634	8.26159
TFMouse_01681	CLASRP	8.21651	7.94002	6.64838	7.38459	7.08918
TFMouse_01682	CLASRP	9.17233	8.72895	7.05982	6.17367	5.44899
TFMouse_01683	CLASRP	8.58862	8.44728	6.86872	7.16364	6.65239
TFMouse_01684	CLASRP	8.84041	9.46455	7.8103	8.27369	7.593
TFMouse_01685	CLASRP	9.3262	5.58597	0	0	0
TFMouse_01686	CLASRP	10.344	10.4826	9.05169	9.2897	9.29235
TFMouse_01687	CLASRP	8.98407	8.62965	6.76275	6.17367	6.0229
TFMouse_01688	CLASRP	9.97862	10.4635	10.2101	10.2516	10.1173
TFMouse_01689	CLASRP	7.87859	8.19283	7.58009	7.57616	7.6452
TFMouse_01690	CLASRP	10.8926	10.6355	10.6348	10.1346	10.5527
TFMouse_01691	CLOCK	8.87552	8.32566	8.09863	8.41412	8.47852
TFMouse_01692	CLOCK	8.51259	8.19283	8.37525	9.1155	9.32472
TFMouse_01693	CLOCK	10.0949	8.9645	7.58009	8.07643	7.593
TFMouse_01694	CLOCK	9.53827	10.2122	10.381	10.4441	10.4091
TFMouse_01695	CLOCK	9.14382	7.41211	7.14665	7.45132	6.92996
TFMouse_01696	CLOCK	9.04703	8.85153	9.3366	9.07376	9.22535
TFMouse_01697	CLOCK	9.8119	9.82025	9.49391	9.55539	9.43262
TFMouse_01698	CLOCK	8.3221	9.16694	8.6963	8.76829	8.87808
TFMouse_01699	CLOCK	9.06235	9.19036	7.69978	8.44719	8.22775
TFMouse_01700	CLOCK	8.20275	6.57087	7.75609	7.74524	7.36297
TFMouse_01701	CNBP	6.9684	6.94588	5.88101	5.59866	6.17268
TFMouse_01702	CNBP	8.13192	8.40787	7.5163	7.31464	7.593
TFMouse_01703	CNBP	9.27452	9.14313	8.26312	8.47952	8.76467
TFMouse_01704	CNBP	10.4143	10.6692	9.22131	9.47749	9.54679
TFMouse_01705	CNBP	8.25702	8.93708	8.09863	6.5837	7.53884
TFMouse_01706	CNBP	7.84355	7.70008	6.64838	6.5837	6.75096
TFMouse_01707	CNBP	9.47098	7.70008	6.07059	6.45954	6.17268
TFMouse_01708	CNBP	6.86737	7.15077	5.88101	5.02851	5.85575
TFMouse_01709	CNBP	9.93767	9.97659	8.47928	8.74188	9.2081
TFMouse_01710	CNBP	8.53472	8.88061	7.86253	7.84787	8.15761
TFMouse_01711	CNOT2	6.83205	5.84399	3.21353	0	3.02037
TFMouse_01712	CNOT2	8.39651	5.58597	4.6909	5.34157	0
TFMouse_01713	CNOT2	10.6016	8.72895	7.30604	7.84787	7.424
TFMouse_01714	CNOT2	8.39651	7.7639	0	3.15537	3.02037
TFMouse_01715	CNOT2	7.03203	3.37944	0	0	0
TFMouse_01716	CNOT2	9.68404	8.19283	5.0919	6.00624	5.19255
TFMouse_01717	CNOT2	9.19336	7.94002	5.40534	5.02851	7.29924
TFMouse_01718	CNOT2	9.1366	5.84399	0	0	0
TFMouse_01719	CNOT2	8.08768	6.57087	3.21353	4.07205	0
TFMouse_01720	CNOT2	8.45572	7.05196	4.6909	4.62813	4.48164
TFMouse_01721	CNOT3	10.1497	7.7639	5.88101	6.17367	4.48164
TFMouse_01722	CNOT3	9.97457	7.56327	5.0919	6.32367	6.43238
TFMouse_01723	CNOT3	10.0874	8.19283	6.52416	7.24111	7.6452
TFMouse_01724	CNOT3	9.40642	8.32566	5.66269	6.00624	6.17268
TFMouse_01725	CNOT3	8.66085	5.84399	0	3.15537	0
TFMouse_01726	CNOT3	7.63397	3.37944	0	3.15537	0
TFMouse_01727	CNOT3	8.20275	6.25273	0	3.15537	0
TFMouse_01728	CNOT3	10.0572	9.3856	8.09863	8.07643	8.4198
TFMouse_01729	CNOT3	8.83149	7.56327	7.14665	6.90262	7.16265
TFMouse_01730	CNOT3	9.51619	7.82503	6.23813	6.17367	6.0229
TFMouse_01731	CNOT6	7.65433	7.63329	5.40534	6.5837	6.0229
TFMouse_01732	CNOT6	10.0066	10.2901	9.24118	9.57048	9.37195
TFMouse_01733	CNOT6	7.86118	7.48967	7.05982	6.90262	6.54657
TFMouse_01734	CNOT6	7.09298	4.86889	4.13359	3.15537	3.02037
TFMouse_01735	CNOT6	10.2995	10.1419	10.5257	10.7124	10.6129
TFMouse_01736	CNOT6	6.68146	5.84399	6.07059	6.00624	5.66666
TFMouse_01737	CNOT6	6.83205	7.15077	6.07059	6.17367	4.48164
TFMouse_01738	CNOT6	7.86118	6.42056	5.40534	4.62813	3.02037
TFMouse_01739	CNOT6	9.03931	8.79154	8.83349	9.09478	9.43262
TFMouse_01740	CNOT6	10.2734	10.4047	10.24	10.1039	10.3236
TFMouse_01741	CNOT6L	8.34733	8.28272	8.37525	8.1181	8.50701
TFMouse_01742	CNOT6L	8.82252	8.32566	7.5163	7.31464	7.92403
TFMouse_01743	CNOT6L	8.89276	9.2134	11.4546	10.5468	10.4316
TFMouse_01744	CNOT6L	9.00801	9.2134	8.44543	8.63112	8.50701
TFMouse_01745	CNOT6L	8.94328	9.78991	9.28011	8.47952	8.74088
TFMouse_01746	CNOT6L	8.92664	7.94002	5.66269	6.17367	6.0229
TFMouse_01747	CNOT6L	8.83149	8.40787	10.3169	9.93928	10.2412
TFMouse_01748	CNOT6L	10.4203	10.694	11.2687	11.1238	11.3664
TFMouse_01749	CNOT6L	8.11732	7.33015	7.58009	6.90262	7.08918
TFMouse_01750	CNOT6L	9.06995	8.09695	8.09863	8.27369	8.00616
TFMouse_01751	CNOT7	7.28803	6.25273	6.07059	6.5837	6.43238
TFMouse_01752	CNOT7	9.442	9.69486	9.92082	10.0184	9.88742
TFMouse_01753	CNOT7	8.53472	7.15077	6.86872	6.90262	6.75096
TFMouse_01754	CNOT7	8.71031	8.62965	7.91295	7.63475	8.04554
TFMouse_01755	CNOT7	9.57611	9.11893	7.5163	7.89657	8.38951
TFMouse_01756	CNOT7	8.85807	9.06927	7.44956	7.38459	7.01176
TFMouse_01757	CNOT7	9.6741	8.93708	9.4261	8.8197	8.58926
TFMouse_01758	CNOT7	9.3006	8.76058	10.24	10.7592	10.4827
TFMouse_01759	CNOT7	7.84355	8.09695	8.47928	8.76829	8.38951
TFMouse_01760	CNOT7	8.37213	7.48967	6.96743	6.99497	7.48256
TFMouse_01761	CNOT8	7.03203	7.41211	0	0	0
TFMouse_01762	CNOT8	8.578	7.48967	3.21353	4.07205	3.92861
TFMouse_01763	CNOT8	9.0159	8.32566	6.07059	6.00624	5.66666
TFMouse_01764	CNOT8	10.0986	9.23608	7.44956	7.45132	7.01176
TFMouse_01765	CNOT8	8.37213	8.79154	7.30604	8.1586	7.593
TFMouse_01766	CNOT8	6.83205	6.57087	3.21353	4.07205	0
TFMouse_01767	CNOT8	8.21651	7.7639	7.14665	7.16364	6.92996
TFMouse_01768	CNOT8	7.87859	8.23847	7.05982	7.38459	7.424
TFMouse_01769	CNOT8	8.54567	7.15077	7.05982	6.80394	6.84324
TFMouse_01770	CNOT8	10.0986	8.40787	5.0919	6.45954	6.0229
TFMouse_01771	COIL	7.67441	7.70008	8.09863	7.84787	7.79134
TFMouse_01772	COIL	10.0224	9.28041	10.372	9.74019	9.98179
TFMouse_01773	COIL	8.86682	9.19036	9.57442	9.25277	8.78808
TFMouse_01774	COIL	8.94328	8.90912	9.28011	8.54208	8.26159
TFMouse_01775	COIL	6.83205	6.06279	8.41076	8.38027	7.69557
TFMouse_01776	COIL	8.74869	8.66352	7.69978	7.94368	8.04554
TFMouse_01777	COIL	7.73302	7.7639	7.64117	6.17367	7.36297
TFMouse_01778	COIL	7.4365	6.06279	7.69978	7.98931	7.29924
TFMouse_01779	COIL	8.27027	8.82184	9.00597	8.76829	8.92106
TFMouse_01780	COIL	9.04703	9.48363	8.66723	8.91734	8.66706
TFMouse_01781	COPS2	8.53472	8.14568	7.69978	7.69105	7.96568
TFMouse_01782	COPS2	9.68898	8.48565	6.23813	6.17367	7.01176
TFMouse_01783	COPS2	7.71375	7.33015	7.05982	6.69802	6.75096
TFMouse_01784	COPS2	9.31346	8.28272	8.54469	8.03353	8.50701
TFMouse_01785	COPS2	10.1569	8.79154	7.75609	8.34561	8.64159
TFMouse_01786	COPS2	7.9296	4.86889	4.13359	4.07205	4.88045
TFMouse_01787	COPS2	8.27027	6.94588	7.05982	8.07643	7.53884
TFMouse_01788	COPS2	8.65075	8.28272	7.69978	7.57616	7.96568
TFMouse_01789	COPS2	9.30704	7.56327	6.96743	6.69802	7.48256
TFMouse_01790	COPS2	8.72963	8.09695	8.14155	8.68756	8.8561
TFMouse_01791	COPS5	10.8689	8.99142	9.92082	9.55539	9.29235
TFMouse_01792	COPS5	9.03155	7.63329	7.30604	7.08177	7.36297
TFMouse_01793	COPS5	9.00007	8.32566	7.05982	7.63475	7.16265
TFMouse_01794	COPS5	10.2601	9.89342	8.0544	8.76829	8.4198
TFMouse_01795	COPS5	9.95829	8.09695	6.76275	6.99497	6.30837
TFMouse_01796	COPS5	7.65433	7.82503	4.6909	4.62813	4.48164
TFMouse_01797	COPS5	9.86528	7.88367	7.14665	6.99497	7.92403
TFMouse_01798	COPS5	8.91824	8.14568	5.0919	5.59866	4.88045
TFMouse_01799	COPS5	9.03931	8.72895	8.37525	8.98646	8.50701
TFMouse_01800	COPS5	9.51061	7.7639	5.40534	5.02851	3.92861
TFMouse_01801	CRABP2	9.83438	9.44521	9.89597	10.0511	10.0317
TFMouse_01802	CRABP2	9.99866	10.1298	9.39097	9.71326	10.0119
TFMouse_01803	CRABP2	8.39651	8.62965	8.00877	8.07643	8.00616
TFMouse_01804	CRABP2	8.86682	8.76058	7.30604	8.51114	8.58926
TFMouse_01805	CRABP2	9.79824	10.0552	10.0503	10.2702	9.8322
TFMouse_01806	CRABP2	7.28803	7.94002	6.23813	5.8168	6.17268
TFMouse_01807	CRABP2	9.46523	7.99425	8.18322	8.41412	7.83694
TFMouse_01808	CRABP2	9.99866	9.04378	8.09863	8.60204	8.83378
TFMouse_01809	CRABP2	10.5536	10.9209	10.5498	10.3246	10.4015
TFMouse_01810	CRABP2	8.59916	8.04651	9.13899	8.98646	8.66706
TFMouse_01811	CRAMP1L	10.4786	10.7423	10.5891	10.6499	10.8648
TFMouse_01812	CRAMP1L	8.13192	8.59498	7.58009	7.63475	7.74425
TFMouse_01813	CRAMP1L	8.05742	8.48565	8.80708	8.34561	7.88114
TFMouse_01814	CRAMP1L	9.05471	9.30207	9.40864	9.34339	9.56045
TFMouse_01815	CRAMP1L	8.42049	8.14568	8.75275	8.74188	8.53495
TFMouse_01816	CRAMP1L	8.73919	8.40787	8.66723	7.89657	7.92403
TFMouse_01817	CRAMP1L	8.89276	9.2134	8.33883	8.57237	8.19311
TFMouse_01818	CRAMP1L	10.1711	10.5015	10.7222	10.7192	10.6129
TFMouse_01819	CRAMP1L	7.17982	6.707	3.21353	4.62813	6.17268
TFMouse_01820	CRAMP1L	7.26173	7.15077	5.40534	4.07205	5.85575
TFMouse_01821	CREB1	7.31386	6.707	4.6909	4.07205	3.92861
TFMouse_01822	CREB1	8.5673	8.23847	4.13359	6.5837	6.0229
TFMouse_01823	CREB1	8.69073	7.94002	7.14665	7.31464	7.83694
TFMouse_01824	CREB1	10.5482	9.99	9.52666	9.67189	9.66528
TFMouse_01825	CREB1	7.59236	8.09695	4.6909	3.15537	5.44899
TFMouse_01826	CREB1	8.94328	8.82184	8.22373	8.41412	7.88114
TFMouse_01827	CREB1	7.54952	7.56327	6.52416	6.99497	7.53884
TFMouse_01828	CREB1	8.72963	8.55945	7.64117	7.31464	7.593
TFMouse_01829	CREB1	9.25466	9.84996	9.26077	9.55539	9.2081
TFMouse_01830	CREB1	8.43233	7.41211	4.13359	5.59866	6.0229
TFMouse_01831	CREB3	8.01081	8.14568	7.5163	7.31464	7.53884
TFMouse_01832	CREB3	8.95153	9.71115	9.65067	9.6293	9.79802
TFMouse_01833	CREB3	9.95008	9.8646	10.0615	10.0618	9.87655
TFMouse_01834	CREB3	8.13192	7.48967	7.5163	7.84787	7.29924
TFMouse_01835	CREB3	10.5318	11.2116	10.6498	10.9092	10.8812
TFMouse_01836	CREB3	8.37213	7.33015	7.96166	7.51509	7.69557
TFMouse_01837	CREB3	0	0	0	0	0
TFMouse_01838	CREB3	0	0	0	0	0
TFMouse_01839	CREB3	9.21408	9.01784	8.44543	8.74188	8.50701
TFMouse_01840	CREB3	9.31984	10.3116	10.6197	10.7259	10.5527
TFMouse_01841	CREB3L1	8.43233	8.62965	7.44956	7.89657	8.04554
TFMouse_01842	CREB3L1	9.55461	9.16694	9.47726	9.42866	9.30863
TFMouse_01843	CREB3L1	7.9296	7.15077	3.21353	4.07205	5.19255
TFMouse_01844	CREB3L1	10.2094	10.1054	9.65067	9.39515	9.58738
TFMouse_01845	CREB3L1	10.344	10.644	10.372	11.098	10.6707
TFMouse_01846	CREB3L1	10.4024	10.5201	10.8311	11.0504	10.8258
TFMouse_01847	CREB3L1	9.3262	9.01784	9.00597	8.86935	8.71669
TFMouse_01848	CREB3L1	8.43233	8.6966	9.24118	9.57048	9.19064
TFMouse_01849	CREB3L1	8.76751	8.19283	6.96743	7.79747	8.15761
TFMouse_01850	CREB3L1	7.4365	8.28272	7.05982	6.45954	5.19255
TFMouse_01851	CREB3L3	8.50139	8.99142	7.64117	6.99497	7.16265
TFMouse_01852	CREB3L3	8.70055	8.62965	8.18322	7.89657	8.19311
TFMouse_01853	CREB3L3	8.578	8.72895	7.8103	7.94368	7.79134
TFMouse_01854	CREB3L3	10.0534	9.89342	10.8635	10.6569	10.5181
TFMouse_01855	CREB3L3	8.38437	7.63329	7.44956	7.98931	7.16265
TFMouse_01856	CREB3L3	8.47874	8.62965	9.4261	10.2327	10.5111
TFMouse_01857	CREB3L3	10.3811	9.6784	9.11765	9.19553	9.29235
TFMouse_01858	CREB3L3	8.30932	8.90912	9.37307	9.03077	9.10003
TFMouse_01859	CREB3L3	9.58675	9.99	9.96927	10.1448	9.8209
TFMouse_01860	CREB3L3	10.6042	11.0223	11.4504	11.6134	11.4605
TFMouse_01861	CREB3L4	6.21737	6.707	7.05982	6.32367	6.84324
TFMouse_01862	CREB3L4	8.51259	8.44728	7.69978	7.74524	7.08918
TFMouse_01863	CREB3L4	8.74869	8.52302	9.13899	8.8197	8.87808
TFMouse_01864	CREB3L4	8.17483	8.40787	8.33883	8.84474	8.61566
TFMouse_01865	CREB3L4	0	0	0	0	0
TFMouse_01866	CREB3L4	8.77682	7.88367	7.37958	6.69802	7.53884
TFMouse_01867	CREB3L4	10.5964	10.0033	9.85788	9.74019	9.51908
TFMouse_01868	CREB3L4	7.96263	8.62965	6.23813	6.69802	6.30837
TFMouse_01869	CREB3L4	9.8119	9.74317	9.46041	9.75347	9.60066
TFMouse_01870	CREB3L4	0	0	0	0	0
TFMouse_01871	CREBBP	8.72	6.06279	4.6909	6.32367	5.66666
TFMouse_01872	CREBBP	8.69073	8.6966	8.22373	8.57237	8.26159
TFMouse_01873	CREBBP	10.0418	9.57543	11.8373	11.9727	12.0598
TFMouse_01874	CREBBP	8.9098	8.82184	8.0544	7.57616	7.96568
TFMouse_01875	CREBBP	9.151	9.16694	8.75275	8.8197	9.69035
TFMouse_01876	CREBBP	10.0572	10.4635	9.84495	10.7789	10.8648
TFMouse_01877	CREBBP	8.89276	9.19036	9.95731	9.74019	9.53301
TFMouse_01878	CREBBP	8.20275	8.28272	6.64838	7.38459	7.79134
TFMouse_01879	CREBBP	8.18886	8.28272	6.52416	7.24111	7.593
TFMouse_01880	CREBBP	7.67441	6.42056	5.0919	6.00624	5.44899
TFMouse_01881	CREBL2	9.61818	9.92168	10.1692	9.71326	9.89822
TFMouse_01882	CREBL2	9.33254	9.48363	8.72481	8.76829	8.61566
TFMouse_01883	CREBL2	7.99493	7.94002	4.6909	5.59866	5.85575
TFMouse_01884	CREBL2	9.33884	9.52106	9.93309	9.81811	9.4765
TFMouse_01885	CREBL2	6.42123	5.27153	5.40534	4.07205	0
TFMouse_01886	CREBL2	8.02651	7.41211	6.76275	7.24111	6.75096
TFMouse_01887	CREBL2	8.23014	8.04651	6.64838	7.84787	7.29924
TFMouse_01888	CREBL2	7.73302	7.88367	8.78017	8.54208	8.94208
TFMouse_01889	CREBL2	9.39437	9.61058	9.69456	10.2232	9.93013
TFMouse_01890	CREBL2	7.80764	8.23847	8.47928	8.60204	8.44946
TFMouse_01891	CREBZF	8.82252	8.48565	6.52416	7.16364	5.85575
TFMouse_01892	CREBZF	10.164	9.64488	10.0947	9.84317	9.79802
TFMouse_01893	CREBZF	9.35759	9.55753	9.24118	9.39515	9.2081
TFMouse_01894	CREBZF	8.77682	8.14568	8.57631	8.60204	9.15508
TFMouse_01895	CREBZF	5.69544	6.707	6.23813	7.24111	6.75096
TFMouse_01896	CREBZF	10.4728	10.9209	11.5007	11.1592	11.0261
TFMouse_01897	CREBZF	7.33923	7.82503	7.91295	8.47952	7.88114
TFMouse_01898	CREBZF	10.5778	10.3946	9.84495	10.3684	10.0019
TFMouse_01899	CREBZF	8.67088	9.55753	8.78017	8.8197	8.44946
TFMouse_01900	CREBZF	9.63877	10.1538	9.62066	9.49341	9.8322
TFMouse_01901	CREG1	8.59916	8.62965	9.39097	9.27136	8.87808
TFMouse_01902	CREG1	7.87859	8.28272	8.26312	6.69802	7.424
TFMouse_01903	CREG1	8.16067	9.04378	7.37958	7.63475	7.79134
TFMouse_01904	CREG1	8.5237	6.94588	5.88101	6.17367	5.66666
TFMouse_01905	CREG1	8.68084	8.32566	9.3366	9.72679	9.66528
TFMouse_01906	CREG1	6.5572	4.30841	0	3.15537	0
TFMouse_01907	CREG1	9.85211	9.2134	8.22373	8.96379	8.96279
TFMouse_01908	CREG1	7.82571	8.19283	7.05982	7.24111	7.69557
TFMouse_01909	CREG1	8.98407	8.93708	10.0503	9.65783	10.108
TFMouse_01910	CREG1	8.43233	9.04378	8.54469	8.71497	8.58926
TFMouse_01911	CRTC1	8.9921	9.04378	8.41076	8.74188	7.593
TFMouse_01912	CRTC1	8.578	9.09431	8.60726	8.86935	9.10003
TFMouse_01913	CRTC1	8.60963	8.52302	7.58009	7.16364	7.53884
TFMouse_01914	CRTC1	7.71375	7.48967	7.30604	7.69105	8.4198
TFMouse_01915	CRTC1	8.65075	9.57543	9.02901	8.8197	9.19064
TFMouse_01916	CRTC1	8.8135	8.79154	7.30604	8.34561	8.26159
TFMouse_01917	CRTC1	8.60963	9.19036	8.63756	9.412	8.71669
TFMouse_01918	CRTC1	9.61818	9.19036	9.93309	9.77967	10.0799
TFMouse_01919	CRTC1	9.77052	9.78991	9.69456	9.58541	9.98179
TFMouse_01920	CRTC1	6.64122	7.05196	6.52416	6.45954	7.01176
TFMouse_01921	CRX	8.98407	9.14313	7.5163	7.74524	7.53884
TFMouse_01922	CRX	8.42049	8.32566	7.75609	7.74524	8.04554
TFMouse_01923	CRX	8.84041	9.3856	8.78017	8.60204	8.76467
TFMouse_01924	CRX	10.2468	10.3223	9.54275	9.84317	9.53301
TFMouse_01925	CRX	6.75872	6.42056	7.30604	7.63475	8.04554
TFMouse_01926	CRX	8.11732	8.32566	8.14155	8.19799	7.74425
TFMouse_01927	CRX	8.30932	7.7639	7.37958	7.38459	7.08918
TFMouse_01928	CRX	10.1134	10.2572	10.2301	10.4685	10.1628
TFMouse_01929	CRX	9.06995	9.06927	8.30147	8.27369	8.38951
TFMouse_01930	CRX	8.55653	8.55945	8.60726	8.54208	8.61566
TFMouse_01931	CRY1	9.02374	8.85153	9.37307	9.91585	9.8322
TFMouse_01932	CRY1	10.2601	10.4826	11.5089	11.4271	11.5556
TFMouse_01933	CRY1	7.89579	8.55945	9.18074	8.74188	8.96279
TFMouse_01934	CRY1	9.23451	7.41211	6.76275	7.08177	7.69557
TFMouse_01935	CRY1	10.106	10.5293	10.2693	10.5845	10.3709
TFMouse_01936	CRY1	9.9083	10.0033	10.1999	10.2232	10.2327
TFMouse_01937	CRY1	9.15815	8.79154	10.0161	9.4614	9.10003
TFMouse_01938	CRY1	7.54952	6.57087	6.38822	7.31464	6.92996
TFMouse_01939	CRY1	7.63397	8.48565	9.80547	10.0403	10.0414
TFMouse_01940	CRY1	8.07263	5.58597	5.88101	5.8168	6.30837
TFMouse_01941	CSDC2	9.41241	9.25842	8.09863	8.44719	8.32697
TFMouse_01942	CSDC2	8.82252	8.79154	7.30604	8.03353	7.74425
TFMouse_01943	CSDC2	8.88417	8.76058	7.86253	7.57616	7.88114
TFMouse_01944	CSDC2	7.80764	7.82503	8.47928	8.89354	8.81111
TFMouse_01945	CSDC2	9.02374	8.90912	9.49391	9.3781	9.37195
TFMouse_01946	CSDC2	8.8135	9.6784	9.90845	9.65783	9.38736
TFMouse_01947	CSDC2	8.35979	8.79154	8.93456	8.79422	8.96279
TFMouse_01948	CSDC2	9.97052	10.1775	10.2101	10.3157	10.2912
TFMouse_01949	CSDC2	9.35759	9.01784	9.52666	9.52474	9.34064
TFMouse_01950	CSDC2	8.23014	7.99425	9.22131	8.34561	7.96568
TFMouse_01951	CSDE1	7.96263	8.40787	9.24118	9.52474	10.0987
TFMouse_01952	CSDE1	10.3993	10.1538	11.4245	11.4436	11.4273
TFMouse_01953	CSDE1	8.34733	7.88367	9.77853	9.76663	9.57398
TFMouse_01954	CSDE1	8.59916	8.93708	7.22854	7.51509	7.48256
TFMouse_01955	CSDE1	9.67908	9.80516	10.3075	10.083	10.497
TFMouse_01956	CSDE1	7.61332	7.24324	9.84495	9.71326	10.8538
TFMouse_01957	CSDE1	8.68084	7.33015	8.63756	8.1586	8.38951
TFMouse_01958	CSDE1	8.90131	9.52106	11.2394	11.2788	11.5624
TFMouse_01959	CSDE1	9.26793	7.7639	8.22373	8.23634	8.98322
TFMouse_01960	CSDE1	8.05742	6.57087	6.96743	7.31464	6.92996
TFMouse_01961	CSRP2	9.7375	10.4442	10.3169	10.4359	10.7202
TFMouse_01962	CSRP2	9.73272	8.62965	8.33883	8.23634	8.04554
TFMouse_01963	CSRP2	8.75813	9.30207	7.91295	7.79747	8.08387
TFMouse_01964	CSRP2	8.9098	9.30207	9.22131	9.3781	9.15508
TFMouse_01965	CSRP2	8.578	8.79154	8.22373	8.23634	8.56236
TFMouse_01966	CSRP2	7.23494	7.15077	7.30604	7.16364	7.23256
TFMouse_01967	CSRP2	8.29642	7.99425	8.14155	7.79747	8.4198
TFMouse_01968	CSRP2	8.94328	8.09695	6.76275	7.51509	7.29924
TFMouse_01969	CSRP2	9.8119	10.0679	9.98113	9.89203	9.94061
TFMouse_01970	CSRP2	8.16067	8.55945	7.86253	7.94368	8.35858
TFMouse_01971	CSRP3	7.9128	7.88367	7.05982	6.80394	6.54657
TFMouse_01972	CSRP3	9.6691	9.09431	8.0544	8.60204	8.50701
TFMouse_01973	CSRP3	8.10258	8.44728	8.26312	8.51114	8.69209
TFMouse_01974	CSRP3	8.58862	7.94002	8.33883	9.15607	8.76467
TFMouse_01975	CSRP3	9.31346	9.50247	9.16001	9.32572	9.2081
TFMouse_01976	CSRP3	8.77682	9.23608	8.09863	8.1181	8.26159
TFMouse_01977	CSRP3	8.9098	9.48363	9.47726	9.17594	9.49083
TFMouse_01978	CSRP3	9.8028	10.1657	9.68008	9.6293	9.51908
TFMouse_01979	CSRP3	9.20721	8.28272	8.09863	8.03353	8.29465
TFMouse_01980	CSRP3	8.10258	6.42056	6.96743	6.5837	7.01176
TFMouse_01981	CTBP1	8.578	9.06927	8.0544	8.1586	8.74088
TFMouse_01982	CTBP1	9.04703	8.66352	8.0544	8.23634	8.44946
TFMouse_01983	CTBP1	7.26173	5.84399	6.23813	6.17367	6.17268
TFMouse_01984	CTBP1	8.30932	8.59498	8.90995	8.51114	9.06214
TFMouse_01985	CTBP1	9.6691	10.3537	9.7231	9.74019	9.60066
TFMouse_01986	CTBP1	9.12205	9.90762	9.4261	9.52474	10.2155
TFMouse_01987	CTBP1	0	0	0	0	0
TFMouse_01988	CTBP1	10.1244	10.9069	10.6572	10.6849	10.6895
TFMouse_01989	CTBP1	0	0	0	0	0
TFMouse_01990	CTBP1	7.94621	7.24324	4.6909	6.00624	6.17268
TFMouse_01991	CTCF	9.23451	7.56327	4.6909	4.62813	3.92861
TFMouse_01992	CTCF	8.34733	6.42056	6.38822	7.08177	5.66666
TFMouse_01993	CTCF	9.65906	8.09695	8.18322	8.1181	8.08387
TFMouse_01994	CTCF	9.17233	8.62965	9.05169	8.03353	8.15761
TFMouse_01995	CTCF	10.0724	8.32566	4.13359	5.34157	3.02037
TFMouse_01996	CTCF	8.2834	7.24324	4.6909	0	4.48164
[truncated: 15,824 more rows]

## Sheet: HitTFs-RIGAR-Tdpos-vs-Dox
Gene	rankscore	FDR
PRDM5	122	0.00192405
ZNF107	241.75	0.00822785
ARID1B	255.75	0.00916456
ZNF573	487.5	0.0317975
ISL2	529	0.0367848
INSM1	623.75	0.0503291
ZZZ3	654.5	0.0551899
TCEA2	674	0.0581013
FOXN2	718.25	0.064557
SCRT2	728.75	0.0662785
CREBZF	735	0.0671646
NKRF	739.75	0.0678734
ZNF324	835.75	0.0840506
SIX5	885.75	0.0913418
POU3F2	1010.5	0.114861
ZNF34	1097.75	0.130633
NR1D2	1154	0.141975
ZFPM1	1155.75	0.142203
NEUROG1	1165.5	0.143848
ZBTB18	1208.25	0.151848
PAX7	1278	0.16681
ZNF510	1334	0.179241
AFF4	1376.75	0.189266
NEUROG3	1451	0.205013
NBPF24	1481	0.211443
AIP	1508.5	0.217696
LHX4	1568.5	0.231215
PRDM6	1644	0.247266
ZNF563	1671.75	0.253519
VGLL2	1682.5	0.256405
BHLHA15	1696.75	0.259899
UBE2K	1744	0.270304
SKI	1804	0.283316
TSHZ3	1838.25	0.290759
NEUROG2	1838.5	0.290785
ARNTL	1888.5	0.302709
SMAD3	1903	0.306253
BRWD1	1909.75	0.307671
ZNF311	1913.75	0.308785
HIST1H1E	1924.25	0.310987
NR1I2	1927.5	0.311722
FOXQ1	1993	0.326456
ZNF441	2116.5	0.353367
HOXC13	2116.75	0.353367
ZNF250	2126.75	0.355544
SNAI2	2186	0.369468
ZNF141	2216.75	0.375823
SLA2	2217	0.375848
CTNNB1	2284.5	0.390203
CBX4	2337	0.402709
ZNF136	2358.25	0.407165
JUNB	2397.75	0.416329
ZNF282	2425.25	0.422127
MEOX2	2471	0.432127
ZNF239	2502.75	0.438861
CRY1	2539	0.446734
PHF12	2562.25	0.451646
MPHOSPH8	2611.5	0.46281
NFKBIB	2673	0.475595
ZIC1	2704.25	0.482
HTATIP2	2725.75	0.485949
POLR2B	2786.25	0.498253
ZNF200	2792	0.499823
HSFY1	2796.75	0.500861
ZNF92	2833.5	0.508354
JADE3	2880.75	0.51838
CDX4	2899.5	0.521671
POU2F3	2899.75	0.521671
ZNF547	2904	0.522557
MLLT6	2905.5	0.522937
JUND	2910.25	0.523848
NKX3-2	2923	0.526354
TFEB	2930.75	0.528152
POLR2J	2995.75	0.540633
SOX15	3022.75	0.545772
KLF14	3027.5	0.546532
THRA	3159.25	0.572734
KLF10	3294	0.598886
HIST1H2BC	3335	0.606177
EMX1	3501	0.634278
EGR3	3531.25	0.639291
TBPL1	3554.75	0.643165
E2F1	3563.25	0.644608
ZNF639	3693	0.66519
ZNF440	3727.75	0.669747
AHR	3913.5	0.699342
ELK3	3914.75	0.699443
ZBTB43	4054	0.718608
CHD5	4059.5	0.719241
ZNF554	4120.75	0.727595
RORB	4193.5	0.737392
NFAT5	4223.25	0.741215
PHOX2A	4238.75	0.743291
CEBPA	4298.25	0.750734
DLX5	4415.5	0.764329
ZFY	4543.5	0.780203
TSC22D3	4634	0.790734
HOXB3	4717.5	0.799722
VAX2	4807	0.808962
MECP2	4886.75	0.817392
TOX4	4965	0.825038
CNOT6	4969.5	0.825468
TAF5	5275.25	0.853544
GTF2A2	5292.5	0.85519
EBF1	5407.25	0.864278
ZNF502	5469.25	0.869063
ZKSCAN3	5529	0.873848
GATA1	5573	0.877468
RBPJ	5657	0.88362
CTDP1	5707.75	0.887316
HIF3A	5815	0.894177
TAF1L	6036	0.907899
PAX2	6056.75	0.909089
ZNF3	6137.75	0.913722
RAI14	6239.5	0.91962
ZFP2	6325.75	0.923418
ASB1	6419.25	0.928304
ZNF671	6471.5	0.930937
EHF	6648	0.938785
APBB2	7302.75	0.96157
ZIM3	7596	0.969089
RCOR2	9512.25	0.993797

## Sheet: HitTFs-RRA-Tdneg-vs-Dox
Gene	rankscore	FDR
ZNF441	28.75	0.00130099
ZNF440	49.25	0.00198975
ZBTB18	83.75	0.00566312
CRY1	88	0.00658146
BRWD1	88.25	0.00665799
CDX4	89.75	0.00688758
ZZZ3	98.5	0.00857121
E2F1	102.75	0.00925997
RAI14	115.5	0.0114028
EGR3	123.25	0.0136221
CHD5	123.75	0.0136986
ZNF250	127.75	0.014617
PRDM6	132.75	0.0158414
SCRT2	142	0.0188261
TOX4	142	0.0188261
ZNF639	144	0.0192852
TAF1L	149.5	0.0206627
ZNF311	149.75	0.0206627
DLX5	154.25	0.0215811
ZIC1	155.25	0.0217341
BHLHA15	163.75	0.0239535
ZNF671	165.75	0.0244892
HSFY1	167.25	0.0251779
CBX4	170.5	0.0261728
THRA	171.5	0.0265555
VAX2	174	0.0272442
UBE2K	175	0.0277799
KLF10	179.5	0.0290044
EMX1	180	0.0291574
EBF1	182.5	0.0298462
JUNB	186.25	0.030688
NR1I2	198.75	0.0364276
POLR2B	209.25	0.039948
CREBZF	212.25	0.0413255
ZNF141	213.75	0.0419377
ARID1B	215.25	0.0424734
NKX3-2	219.75	0.0446162
RBPJ	219.75	0.0446162
ZNF510	233	0.0504324
CTDP1	237	0.0520395
ZNF554	239.75	0.0533405
INSM1	247.25	0.0565547
VGLL2	247.25	0.0565547
GATA1	251.25	0.0581618
HTATIP2	254	0.0595393
ISL2	254.5	0.0596923
TFEB	257	0.0603811
TSHZ3	259	0.0614525
JUND	271	0.0673452
MEOX2	271	0.0673452
ZNF136	273	0.0688758
TSC22D3	274.25	0.069335
PRDM5	284.5	0.073544
ZFPM1	284.5	0.073544
ZNF239	285	0.0738502
PHF12	288.25	0.0749981
NFKBIB	294.25	0.0777531
MECP2	298	0.0797429
APBB2	298.5	0.0798959
SIX5	302.5	0.0824214
HIST1H2BC	303.25	0.0832632
HIF3A	309	0.0869366
PAX7	310.5	0.0876253
NEUROG3	315	0.0897681
ELK3	317	0.0906099
PAX2	326.5	0.0955843
LHX4	327.5	0.0963496
CTNNB1	334.75	0.100329
SMAD3	337.75	0.102013
ZKSCAN3	338.75	0.102319
TAF5	339.5	0.102548
RORB	343.25	0.104309
ZNF502	348	0.10714
SKI	349.25	0.108135
FOXQ1	357.75	0.112727
HOXC13	361	0.114028
ZIM3	362.25	0.114793
HOXB3	363.5	0.115176
POU2F3	370.5	0.119155
POLR2J	377.25	0.123058
NFAT5	378.5	0.124129
TBPL1	379.5	0.124971
AIP	389.75	0.1314
ZNF282	395.75	0.134767
ZNF92	396.25	0.13492
AHR	405.5	0.140966
CNOT6	408	0.142726
ZFY	409	0.143491
ZNF34	409	0.143491
ZNF547	410	0.144027
RCOR2	411.25	0.144945
MPHOSPH8	423.75	0.152522
NBPF24	424.75	0.153057
ZBTB43	435.25	0.159409
ARNTL	438.5	0.162317
POU3F2	442.75	0.164307
TCEA2	443.75	0.165149
ZNF563	451	0.170353
AFF4	454.25	0.172496
ASB1	460.5	0.177087
CEBPA	470.75	0.184051
ZNF200	476.5	0.18872
MLLT6	480.75	0.191169
ZNF324	483	0.19247
NKRF	484.25	0.193388
FOXN2	487	0.194995
PHOX2A	487.5	0.195454
NR1D2	488	0.196066
SOX15	495	0.200505
ZNF3	495.75	0.201041
ZFP2	501	0.204638
JADE3	503.75	0.206857
HIST1H1E	508.5	0.210836
KLF14	509.5	0.211372
SLA2	527.25	0.223846
SNAI2	545.25	0.237545
ZNF107	547.75	0.238846
ZNF573	556.25	0.244662
NEUROG1	948.25	0.5895

## Sheet: HitTFs-RRA-Tdneg-vs-Tdpos
Gene	rankscore	FDR
ZNF441	10.75	0.00016508
ZNF440	53.25	0.00363186
CRY1	54.25	0.00387949
E2F1	77.75	0.00734626
CDX4	81.25	0.00759389
BHLHA15	84.5	0.00808915
ZNF311	95.5	0.010813
EGR3	105.5	0.0127115
ZIC1	107.75	0.0132893
NR1I2	112.75	0.0142798
ZNF250	133.25	0.0198927
ZNF639	133.25	0.0198927
PRDM6	135	0.0203054
DLX5	136.75	0.0209657
TOX4	139.75	0.0215435
THRA	140	0.0215435
BRWD1	143.5	0.0224515
CHD5	145	0.0231118
CBX4	162.5	0.0289724
VAX2	162.5	0.0289724
ZBTB18	164.75	0.0296327
RAI14	165	0.0298803
RBPJ	166.25	0.0305406
TSHZ3	171	0.0323566
NKX3-2	173.75	0.033182
TAF1L	176.75	0.0339249
APBB2	178.5	0.0345852
SCRT2	180	0.0349979
HSFY1	183.25	0.0361535
ZNF136	190	0.0391251
EMX1	197.75	0.0420966
UBE2K	197.75	0.0420966
CTDP1	204.25	0.0442427
JUNB	206.25	0.044903
MECP2	209.25	0.0460586
POLR2B	210	0.0463062
ZZZ3	210	0.0463062
ZNF554	214	0.0478745
KLF10	220.5	0.0502683
INSM1	229.5	0.0545605
MEOX2	232	0.055551
ZNF671	232	0.055551
SMAD3	239	0.0582749
EBF1	240	0.058605
ZNF563	250.25	0.0643004
PAX7	252	0.065291
ZNF141	253	0.0653735
ZFPM1	258.75	0.0684276
HIST1H2BC	264	0.070326
JUND	267.75	0.0728849
HTATIP2	268.75	0.0732976
PRDM5	280.25	0.0785803
GATA1	295	0.0861742
TFEB	296.5	0.0870821
CREBZF	297.5	0.0877425
VGLL2	297.75	0.0879076
SKI	298	0.0879076
ZFY	298	0.0879076
HIF3A	301.75	0.0899711
ELK3	318	0.0983079
ZIM3	320.25	0.0992984
ARID1B	323.5	0.100454
AHR	324.75	0.100949
NFAT5	328.5	0.103508
NEUROG3	333.25	0.106067
TSC22D3	335.5	0.106975
LHX4	341	0.109534
ZNF239	343.25	0.111102
SIX5	347.25	0.114651
ZNF510	355.25	0.120759
PAX2	357	0.121915
ZNF92	362.5	0.125712
CTNNB1	363.75	0.126537
TAF5	365.25	0.12728
NFKBIB	368	0.129591
ZKSCAN3	380	0.136855
AFF4	380.75	0.137433
ARNTL	381.25	0.137681
TCEA2	382.25	0.138176
PHF12	384.5	0.139414
MPHOSPH8	385.25	0.139992
ZNF34	390.75	0.143459
RORB	397.25	0.147421
HOXB3	399.25	0.148494
FOXQ1	414.25	0.160132
POU2F3	421.25	0.164259
ZNF502	426.5	0.167891
ZNF324	428.25	0.169459
SLA2	429.75	0.169955
TBPL1	432.75	0.172101
KLF14	433.25	0.172431
ZBTB43	435	0.174082
HOXC13	435.25	0.174329
AIP	438	0.177301
NBPF24	440.5	0.179447
ZNF282	450.75	0.186711
ISL2	451	0.187619
CEBPA	453	0.189104
PHOX2A	457.75	0.192819
NKRF	461.75	0.194965
SNAI2	469.25	0.2
FOXN2	470.5	0.200578
MLLT6	471	0.200908
RCOR2	474.25	0.203384
NR1D2	474.75	0.203962
ZNF547	479.5	0.207924
POLR2J	483.75	0.211473
SOX15	487	0.214032
JADE3	495.25	0.219645
ZFP2	511.25	0.232604
POU3F2	526.75	0.244573
ASB1	528	0.245316
HIST1H1E	529.75	0.246884
ZNF3	529.75	0.246884
ZNF573	540	0.255551
ZNF200	544.25	0.259678
ZNF107	564.5	0.274536
NEUROG1	802.25	0.487577
CNOT6	857.75	0.542798
