# Supplementary material for: Essential transcription factors for induced neuron differentiation
Source: Nat Commun. 2023 Dec 15;14:8362. doi: 10.1038/s41467-023-43602-7 (PMC10724217; doi:10.1038/s41467-023-43602-7)
Supplement: Supplementary file 5 — Source Data [file 41467_2023_43602_MOESM5_ESM.xlsx]

## Sheet: Figure 1b
0.5 Day	Day 1	Day 2	Day 4	Day 7
16.7979	18.025	23.0159	23.5409	23.2118
15.9103	18.6322	21.418	22.4208	22.3836
19.0218	20.5197	19.6649	22.0517	21.5501
17.4573	19.824	21.174	20.6531	21.4233
0.0147943	15.5765	17.4325	19.1084	21.1446
13.5864	0.10047	16.5093	19.6235	20.6798
17.9264	18.8789	18.9182	20.8281	19.8063
0.0147943	15.6808	20.2515	20.0768	19.0436
14.6325	14.9515	11.9993	14.6036	19.0132
0.0147943	13.0287	0.0560832	16.1473	18.708
19.8745	18.3121	19.0456	18.5947	18.571
0.0147943	17.9755	20.2621	17.0945	18.221
0.0147943	0.10047	12.3399	0.674876	17.7857
0.0147943	12.0289	0.0560832	18.9506	17.7571
14.0213	12.6137	12.9992	17.975	17.6403
0.0147943	0.10047	12.9992	13.1864	17.6359
0.0147943	0.10047	12.9992	16.1557	17.5134
15.7375	0.10047	15.2262	17.7884	17.3683
15.5358	14.488	16.6464	16.3762	17.2768
14.0213	14.0286	14.8928	16.4024	17.17
0.0147943	0.10047	0.0560832	0.674876	17.1509
0.0147943	18.3578	0.0560832	13.9446	17.1115
14.581	14.0286	13.8064	18.1236	16.9139
0.0147943	14.0326	13.6617	13.4592	16.8407
13.8128	0.10047	0.0560832	0.674876	16.6836
0.0147943	0.10047	11.9993	15.6837	16.6058
0.0147943	11.0293	0.0560832	12.7715	16.4372
12.676	0.10047	14.3397	14.1372	16.345
0.0147943	14.0286	13.321	0.674876	16.1299
14.0213	0.10047	0.0560832	14.3757	16.0582
16.4533	15.2765	0.0560832	0.674876	15.9533
15.6733	13.3506	0.0560832	15.4765	15.9397
15.4989	16.2076	13.1795	16.2211	15.702
0.0147943	0.10047	0.0560832	0.674876	15.6643
15.1208	18.3595	0.0560832	0.674876	15.5228
0.0147943	13.9808	0.0560832	12.7224	15.3346
0.0147943	13.6782	13.321	11.5915	15.1362
0.0147943	12.0289	13.9122	16.7599	15.0793
0.0147943	14.2003	12.5842	0.674876	15.0583
16.6365	0.10047	14.6616	17.5317	15.0367
11.0915	0.10047	0.0560832	0.674876	14.677
0.0147943	13.836	0.0560832	14.7222	14.5281
0.0147943	12.6297	14.169	15.8867	14.2536
13.6759	0.10047	0.0560832	15.4005	13.7365
0.0147943	0.10047	0.0560832	0.674876	13.7365
15.1913	13.6163	0.0560832	14.1863	13.594
0.0147943	10.5355	0.0560832	0.674876	13.5334
0.0147943	0.10047	0.0560832	0.674876	13.1827
13.4129	16.0812	11.9993	0.674876	12.8572
11.4913	12.0449	11.3402	11.1381	12.5231
3.12881	0.780712	8.89263	11.9178	12.4708
8.32452	8.60766	10.4908	11.651	11.9705
0.0147943	0.10047	0.0560832	0.674876	11.9436
13.3591	13.0662	0.0560832	0.674876	11.7369
7.09314	8.20409	10.9316	11.3025	11.5433
4.48321	5.16533	11.2242	11.6824	11.364
0.0147943	0.10047	0.0560832	0.674876	11.2728
0.0147943	0.10047	13.5349	11.1381	11.2728
0.0147943	0.10047	0.0560832	0.674876	11.2728
0.0147943	0.10047	13.3398	0.674876	11.2728
16.0242	0.10047	0.0560832	15.7161	11.2728
0.0147943	14.2631	0.0560832	13.3652	11.2728
8.43007	10.3768	11.438	11.3495	11.0941
6.7818	8.77991	10.3628	10.3636	10.8195
2.55391	5.11378	8.22383	9.84635	10.706
3.93988	6.02779	9.17505	10.1237	10.6928
3.20529	3.96282	9.2879	10.2741	10.0577
13.2212	0.10047	12.1473	13.8113	9.95208
10.4238	10.7928	11.272	11.0701	9.9065
5.50429	6.66815	8.3108	9.19918	9.60797
4.82753	6.45144	7.94743	9.91046	9.59838
9.51029	9.51933	9.73775	9.27238	9.41358
4.96945	7.758	8.15898	10.1148	9.404
1.4082	3.53108	7.41001	8.7739	9.12974
2.60054	3.45124	5.72122	8.35943	9.10319
3.66486	7.36102	5.8258	8.53085	9.0638
3.30424	-12.3696	4.94142	8.57921	8.8793
10.2301	10.8541	9.79554	9.26819	8.6708
3.60516	6.69603	8.36549	8.78594	8.49889
4.42866	5.11472	7.09555	6.73212	8.2758
-1.22866	2.62894	6.78048	7.59727	8.27541
7.3547	7.96745	8.68534	8.35889	8.21808
6.33004	1.0255	8.40595	8.25925	8.09429
0.168694	-2.00271	5.19084	7.37083	8.0751
2.52696	4.75433	5.48616	6.97022	7.79568
2.96162	2.845	6.41571	7.53066	7.71023
4.42824	3.25204	5.48447	7.28415	7.65264
10.8166	10.1336	9.89967	8.82045	7.60178
3.64836	0.982766	2.53767	4.53919	7.45882
4.72094	6.09458	6.05151	6.19644	7.26009
-14.0786	-2.06454	4.85884	6.65951	6.96689
3.31746	5.03209	7.54604	7.42382	6.94716
4.54656	4.19476	3.70297	4.75703	6.91299
5.64895	4.14259	5.91742	6.37095	6.85079
-15.1929	-2.17492	4.95442	7.40342	6.81558
1.30493	3.51688	5.7864	5.70872	6.78459
4.00294	0.515937	-10.4573	2.6731	6.75629
1.16319	2.10078	2.07122	5.86094	6.55762
-12.4978	3.69326	3.69421	3.14812	6.51433
0.661826	3.45981	5.88169	5.91818	6.50356
-11.498	-11.4124	0.827056	-10.838	6.29651
1.44846	2.39881	4.18799	5.38508	6.16824
5.09826	5.95988	6.40581	5.61839	6.06698
0.658718	6.24414	4.07843	6.91937	6.04316
-12.2625	0.763384	2.61054	7.01863	5.9474
4.25585	4.09483	4.30301	3.03481	5.94322
-2.84091	-15.4165	-3.51761	4.90411	5.90941
8.99877	8.33092	8.01705	6.59453	5.89679
1.80759	5.11792	2.53182	5.8151	5.77206
-1.06043	-0.302604	3.98969	5.82362	5.72625
4.02638	6.03519	5.75903	5.78714	5.5685
-1.78193	1.28473	3.14186	3.80662	5.54198
-0.505906	1.36505	4.27059	5.53834	5.49151
3.02305	4.58453	2.83569	3.1459	5.42425
3.6632	-12.0485	-1.14925	2.73775	5.34835
-0.197879	0.349412	2.75074	4.07238	5.3437
4.59709	4.65285	4.41147	5.1926	5.32881
2.1138	2.99408	2.73512	3.74793	5.32805
4.35048	5.46528	5.61917	4.99821	5.30072
-11.7192	-11.6336	-11.6779	-11.0591	5.28854
7.67986	6.64996	5.72934	5.34703	5.27108
1.48979	4.27584	1.9929	3.69002	5.25487
2.55313	0.944107	4.88283	3.44795	5.12947
0.294973	2.82086	2.03897	2.84638	5.08233
0.389274	-0.689544	2.1492	4.91011	5.07038
3.42524	4.36367	5.86726	4.01617	5.02375
-2.29731	-1.93583	1.03285	4.43616	5.00144
-0.986101	-0.441427	1.05031	4.35911	4.99533
-1.59241	-1.94581	-2.56021	2.40471	4.97154
-1.30776	-1.19028	1.18782	3.84223	4.85927
2.46044	2.441	2.84085	4.21019	4.849
2.21916	-0.686922	2.03237	3.87938	4.79101
1.009	2.52368	2.96715	3.94454	4.77434
2.5748	3.01062	4.12051	4.53169	4.75072
0.582495	3.20588	4.36167	4.42087	4.7476
-3.13877	-0.201663	1.94361	2.99033	4.73022
3.13465	4.32034	5.18645	5.50802	4.64824
0.865129	-1.60766	2.08071	3.56793	4.63044
1.3289	1.79685	3.15415	3.86733	4.62671
2.7548	2.28798	3.31521	4.846	4.4027
1.99847	-1.0481	-12.0213	2.94122	4.39335
-0.0769713	2.30351	3.30497	3.48707	4.37375
0.834873	0.921348	3.57326	5.03597	4.36713
2.92693	2.72911	2.97107	3.66333	4.3546
-0.299803	1.96338	1.90422	4.02459	4.34611
1.25339	0.941643	1.58709	4.07134	4.32006
5.04506	5.30862	5.68142	5.06048	4.31397
4.21251	4.24977	4.92258	4.54297	4.27534
-14.3321	-2.31795	-14.2908	0.00936826	4.25272
-12.456	0.599463	3.11218	-0.284135	4.23761
-1.34886	0.762715	0.221944	3.06016	4.21838
2.98558	2.79834	2.35053	2.08082	4.17716
1.78667	2.33151	4.21595	4.16505	4.14754
-0.391276	-1.1614	2.86163	-12.5154	4.14519
3.27814	4.19419	5.23582	5.24737	4.07942
0.701943	-1.72017	2.75455	5.10138	4.05139
3.8722	3.65522	1.71112	-10.9557	4.03007
-3.49603	3.24366	6.63764	6.06064	3.96715
-2.24566	1.47466	-0.377814	1.49668	3.92691
1.31239	0.888587	1.90458	4.10783	3.91812
2.45401	0.73802	2.41833	2.98035	3.90997
0.0936074	1.58014	4.07261	3.68834	3.86091
0.104985	1.8797	3.59242	3.69604	3.84517
0.20186	-0.825135	-0.156014	2.06878	3.84137
-1.17312	0.538642	1.76088	3.45503	3.77831
1.15146	-0.451413	2.19315	3.55707	3.74432
-13.2142	-13.1286	0.588511	3.77891	3.694
3.08841	3.78815	4.19539	1.68344	3.68259
2.74102	2.36584	-1.79724	0.837955	3.67453
2.23364	1.21377	2.63667	3.64873	3.66446
2.50445	0.449162	0.752185	1.32531	3.61255
0.293126	0.771844	0.282795	2.27768	3.5897
1.75881	1.1386	3.13472	3.65183	3.58501
0.604124	-1.00854	0.819684	2.0078	3.54907
-2.95944	-2.89506	0.901903	2.36969	3.53831
0.599955	0.823357	2.10691	2.52404	3.52937
-1.06917	1.16191	4.21234	0.930218	3.51468
1.64819	1.89266	3.30544	3.33247	3.49487
1.80058	2.67309	2.98634	3.18575	3.47287
-4.51653	0.210267	3.96632	3.02535	3.47262
0.373743	-0.653137	3.4448	4.02861	3.42978
5.27271	-10.2019	-10.2463	4.13186	3.42915
-12.615	2.91967	1.35954	0.444153	3.4152
0.999905	0.510308	1.94498	4.15755	3.40201
2.05137	1.45848	-1.92544	1.60867	3.37523
-0.270819	0.08767	2.3229	2.94945	3.3478
1.404	1.34103	1.21035	1.16234	3.34662
0.412965	0.837982	1.5634	1.90434	3.3444
1.43978	0.39382	3.99587	3.62019	3.29877
1.52549	-1.23515	0.865287	2.71874	3.28944
2.6368	2.98288	4.26848	4.56696	3.25611
0.652307	-0.220837	0.372125	1.78108	3.24244
-3.53719	-4.99897	1.39226	1.91129	3.22674
-0.649139	-0.651216	3.04927	2.94607	3.20379
0.690493	1.90603	4.0231	2.95503	3.19939
1.50132	2.59534	3.24401	2.37227	3.19574
0.670348	1.987	-12.5315	3.00615	3.17746
3.04328	1.12117	-11.4365	-10.8177	3.1705
0.23887	1.63845	1.64335	2.24433	3.15365
1.90506	1.06597	1.75311	2.54897	3.13502
0.808314	-0.744022	-0.235085	1.55424	3.08899
1.13204	1.51239	2.31313	2.71523	3.08166
-0.0822224	-0.0534736	0.579534	1.72032	3.07916
-0.479036	-0.543598	-3.87898	0.0137001	3.07037
3.7072	-12.8575	-0.95858	4.51179	3.06893
-13.0547	0.963177	-1.72927	-12.3946	3.05349
1.01508	1.63223	2.66468	2.57996	3.05253
-0.13692	0.821325	1.93353	1.17905	3.05191
0.91438	1.13776	1.3951	2.17331	3.04772
0.0148556	0.618666	1.35094	1.97723	3.01575
2.20689	2.13753	-0.932585	2.58771	2.99401
-0.66554	0.422834	1.85466	2.94053	2.99077
-15.1371	-1.78534	-4.15223	0.188061	2.97539
-0.0610658	0.412012	1.06827	2.29774	2.97384
1.19621	0.766928	1.60154	2.58318	2.97369
0.967079	0.82503	2.06104	2.647	2.95751
1.9775	2.89898	0.278358	3.6353	2.94624
0.270207	0.456119	0.0471742	1.74398	2.92306
-4.61684	-0.205093	0.466593	2.80228	2.91817
-2.63749	-2.57555	-0.804774	1.41887	2.91487
0.00263485	0.551245	1.49145	2.99294	2.89586
1.27654	-0.305325	2.46856	1.82786	2.88873
1.66291	4.16734	-0.374343	-0.211425	2.87399
1.17367	0.37883	0.0592849	2.41708	2.86488
0.339694	0.169885	1.3573	1.93373	2.85433
0.631091	-0.14711	0.0575541	1.40691	2.85161
-0.758336	-0.471067	0.0647296	1.79927	2.84138
-0.18583	0.13935	1.16292	1.71561	2.83342
0.845572	1.8094	0.757331	1.63254	2.82967
0.26022	-0.765997	0.113034	1.28185	2.81698
0.55936	0.903489	1.42438	2.18449	2.81211
0.957964	0.783375	2.18438	2.23693	2.8072
0.885855	0.852534	2.08602	2.19483	2.78636
-1.15935	1.57198	0.232003	-0.170404	2.75936
-0.699547	-1.5022	-0.357608	2.05229	2.75641
-0.115346	0.472844	1.76863	2.50266	2.7373
-0.0541404	0.943636	1.65008	2.07715	2.72466
-0.563548	1.07755	2.29802	1.64483	2.71187
-1.0225	-0.547179	1.01618	1.51739	2.71117
0.539006	0.253781	1.19843	2.44504	2.70709
0.900306	0.668345	1.92764	1.80571	2.70569
1.53823	3.06318	1.19894	2.50881	2.68175
1.32476	0.122266	0.705361	1.72811	2.67944
1.18477	-0.118794	1.8819	-12.6923	2.67107
0.496027	1.84971	-0.916674	-2.54448	2.66647
1.34263	1.99554	1.93295	1.46382	2.63644
-0.132317	-0.264412	1.66148	2.34877	2.62271
0.439971	-0.431845	1.11828	1.73956	2.59968
1.29564	3.7157	3.66298	-12.076	2.58614
-11.843	2.01477	-11.8017	1.32866	2.57798
3.21094	0.698877	-12.3113	-11.6925	2.55879
0.988378	1.50465	1.7617	2.3119	2.5567
-0.210563	0.968756	1.71655	2.21169	2.55169
-0.319398	0.152861	1.02541	1.99737	2.53753
0.894492	2.32156	2.69308	2.68157	2.53413
1.00232	0.0617098	0.741993	1.6544	2.53379
1.00186	0.353104	2.84856	2.81813	2.5234
0.174886	0.131071	1.02991	2.17399	2.50209
1.48005	1.01322	1.49152	1.8372	2.49096
1.21806	2.48041	1.67882	2.43124	2.48268
-0.322073	1.6904	1.17787	0.530033	2.47861
1.61605	0.314298	1.55168	1.02729	2.47776
-13.9245	-1.32018	-13.8832	-1.75259	2.47153
0.700851	1.14145	1.68942	2.15895	2.45463
0.63462	0.675465	2.78681	2.97821	2.45218
0.886354	0.689475	2.00142	2.255	2.42753
0.130735	0.211625	-0.0392181	1.48501	2.42413
0.442645	0.632388	0.910834	2.11459	2.42373
0.5855	-0.174453	0.192047	1.3104	2.42046
1.12631	0.904922	-0.111297	0.0155963	2.38405
2.44127	3.07346	3.85821	2.96852	2.34175
0.834151	0.0705341	0.0513212	1.77819	2.33596
1.26912	1.43454	2.0335	1.78279	2.33367
2.52395	1.1108	0.250214	1.38672	2.33002
-0.368537	-3.45603	0.476911	1.13268	2.31748
3.63717	1.33611	2.98414	4.40308	2.3164
0.995494	0.50022	1.6272	2.00929	2.31627
3.02791	1.24007	-1.05999	0.364374	2.30189
-2.03253	-0.805859	0.920126	2.05805	2.30187
1.16908	1.18425	2.09671	3.05685	2.29893
-0.811551	0.354027	2.26937	2.65584	2.29386
0.520654	0.89319	1.12753	1.5148	2.28383
0.201932	0.343315	1.18294	1.53815	2.27868
-0.342354	-2.0485	0.691585	0.846921	2.27694
0.650068	1.08662	1.18111	1.46592	2.2734
1.26087	0.993829	-0.0711718	-0.918265	2.27328
0.882459	1.53808	2.21831	2.25138	2.26066
0.466465	0.230799	1.52448	1.12263	2.25925
3.67499	1.77855	3.36529	2.96284	2.24482
0.579306	0.674554	2.73576	2.27204	2.24287
-4.83801	-2.86673	-2.05157	-0.246614	2.23844
0.00582927	-1.2907	0.380934	1.32445	2.23301
0.0323683	-0.621484	0.237951	0.961977	2.22964
-0.114227	0.121803	0.31654	1.86097	2.22518
-1.86663	-0.885215	0.540964	1.74138	2.2248
0.686018	0.857963	-1.93586	0.696256	2.22217
0.632994	0.352926	1.47098	1.72976	2.20699
-12.722	1.61376	0.584275	2.37653	2.20171
-0.40724	0.877348	1.58351	1.85043	2.19886
-0.170693	0.760021	-2.51624	0.0126212	2.1914
0.32504	1.18478	0.712143	1.33648	2.17537
-0.868667	-0.0687387	1.04118	0.173425	2.17209
0.185159	0.756502	0.879174	1.47184	2.16829
0.418244	-0.805729	1.63078	2.48674	2.163
0.605496	1.40148	1.69542	1.92144	2.15418
0.545112	1.51146	1.28627	1.42692	2.14267
0.293617	-0.412746	2.02548	1.5825	2.12461
-0.0397014	1.48291	1.20259	2.50476	2.12088
-0.469222	-0.474417	-2.32705	-2.18878	2.10477
-0.618966	-0.586509	0.200933	1.49868	2.10397
0.0949227	0.165578	0.41777	1.03379	2.09806
-1.9728	0.671082	1.32444	1.86807	2.09471
1.1589	1.38048	0.652249	1.6086	2.08495
0.621449	0.523556	1.73363	1.69839	2.04881
-0.424454	-0.836233	0.556186	1.05473	2.04563
0.940499	1.54356	1.30965	2.10276	2.04289
-0.492953	-0.126631	0.665068	1.05219	2.04029
0.674021	0.631472	1.41182	1.40415	2.03988
-14.2926	-2.2625	-2.9672	-2.16977	2.03927
-0.473792	-0.52285	-0.0272837	0.771108	2.02039
0.28999	0.730525	1.45036	1.61035	2.02009
0.080907	-0.827011	0.762964	1.18227	2.01986
0.95393	1.26016	2.1769	2.08845	2.00415
-1.10186	-1.03285	-0.636795	1.07702	1.97965
-0.278288	0.337389	0.730009	1.9158	1.97052
-0.154414	-0.16472	1.3762	1.52729	1.96398
1.16305	1.91174	0.569742	1.04211	1.95586
0.492106	0.740715	2.01992	2.63081	1.94925
-0.0489867	0.570242	1.26197	1.61623	1.94777
0.163587	-0.119434	0.758579	1.67228	1.92432
1.58962	2.89778	1.61082	1.56938	1.92409
0.987464	-0.8182	1.23003	1.45395	1.92045
1.55722	-0.0400756	1.13129	2.68819	1.91665
0.434488	0.894043	0.867897	1.36186	1.90384
0.059771	-0.285913	0.266493	0.478028	1.90249
4.02132	4.59096	3.09927	2.55299	1.89704
0.942231	1.20376	1.22315	2.13371	1.89566
-0.404242	-0.230068	1.03857	-0.346091	1.87597
1.05266	-0.806778	1.52092	1.21122	1.86517
0.437826	0.985799	0.68612	1.57959	1.86436
0.88498	0.348113	1.45352	1.13667	1.86129
0.800038	1.99087	1.91255	1.41802	1.85386
1.04386	0.552625	1.25039	1.40077	1.8522
-14.5484	2.77701	-1.63841	-13.8883	1.83974
-0.811865	0.230766	0.967589	3.28029	1.83926
-0.0114772	0.393851	0.55885	1.02728	1.83436
-0.244324	0.433383	1.56067	1.86182	1.819
-0.341559	0.00834341	-0.246074	0.40234	1.81251
0.0428653	0.29603	2.04561	0.96528	1.80198
0.678175	0.645167	0.77762	1.0756	1.79429
0.306922	0.315422	1.23065	1.11214	1.7926
-0.106511	-0.335998	0.342303	0.453225	1.78507
0.880164	-1.44266	0.400352	0.185337	1.78186
-1.20546	-0.429119	1.02387	1.49419	1.77358
-0.189353	1.00491	0.90808	1.34123	1.77349
0.41725	-1.64804	-1.32216	0.487595	1.769
0.914747	-12.882	-12.9264	1.50138	1.76762
1.48144	-0.211374	2.5581	3.03531	1.76528
-0.189663	0.730279	1.91745	1.82206	1.76409
-1.01143	1.10848	1.49229	1.12074	1.76364
2.66743	3.24036	2.98666	1.97517	1.75809
0.222191	1.25409	1.22415	1.15462	1.75585
-0.648767	0.773713	1.26615	0.405053	1.75314
1.37023	0.438035	1.49792	1.46022	1.74236
0.392826	-0.820755	-0.192865	0.502628	1.74083
-0.989025	0.408817	1.2819	2.26223	1.73916
0.1729	0.69698	1.40858	1.31964	1.73856
-1.08065	0.625009	1.04204	2.16811	1.73808
0.666655	-0.346859	1.3632	1.32444	1.72879
-0.953291	-1.31827	-1.44693	-1.78033	1.72015
0.15767	-0.591962	0.521249	1.16036	1.71927
0.490135	0.43487	1.65998	1.33698	1.71223
0.452544	0.0726162	1.12786	1.22508	1.70838
0.571474	0.872528	2.19394	2.05377	1.70323
-0.326263	1.28648	0.75286	1.48052	1.69915
0.178891	0.458508	1.19901	1.11242	1.69065
0.223085	0.339029	-0.288143	1.02842	1.67594
-0.234293	-0.107936	0.581063	1.45804	1.67399
0.638645	-0.554191	0.448685	0.839485	1.67154
-0.799018	-0.110973	0.840921	0.818933	1.66308
-0.123333	0.792017	0.583665	0.453657	1.66128
0.853898	0.70584	1.13087	1.29409	1.64609
-0.49127	0.464809	-0.976521	0.680651	1.64508
-1.6073	2.1234	-0.60691	-0.146671	1.64264
0.0762419	1.90789	-0.239622	1.21898	1.63989
-0.755875	-0.257963	-1.09352	0.840185	1.63968
0.801113	0.428162	0.0887882	0.611104	1.62984
0.248304	-0.0145605	0.828635	0.913685	1.62665
-0.247954	-0.389318	-0.54152	-0.0656107	1.62636
-0.0752297	-0.732223	-0.890455	0.55816	1.6155
0.30194	-0.105331	0.0714497	0.762059	1.61543
-0.263771	0.459483	0.443443	0.0077708	1.61221
-0.690386	-2.92248	0.423708	0.676617	1.60599
-0.463859	-0.577163	-0.0641906	2.36337	1.60462
-0.337201	1.10932	0.801717	0.829618	1.60387
0.0650245	-0.267655	1.02614	2.30547	1.59911
-0.0800328	1.10927	2.22544	2.41494	1.59387
-0.236176	0.00263331	0.743927	1.1054	1.59217
-0.241035	0.96232	1.6393	1.88038	1.58877
0.178172	0.683017	0.9826	1.04509	1.57465
-0.0513754	0.110981	-0.0375205	0.732869	1.56953
0.572967	0.541042	0.843968	0.961703	1.56709
1.93536	0.787307	1.25429	2.5517	1.56462
0.484702	0.038858	1.84976	2.11973	1.56011
0.183283	0.575078	1.20196	0.242809	1.55645
0.639637	0.202908	0.700819	0.384149	1.55129
-15.5539	-1.17554	0.491204	2.03998	1.54855
0.305915	0.217372	0.842918	1.12147	1.54392
0.562216	-0.32558	0.349849	0.0609372	1.54302
0.784831	0.481281	0.683725	0.836057	1.53985
-16.2965	-4.28235	-0.109844	-2.65821	1.53785
-0.0542647	0.914199	0.262109	1.25853	1.53348
0.482114	0.39731	0.374741	1.00124	1.52741
0.17222	0.579969	1.04863	1.37936	1.52325
0.223717	-0.0373449	1.85987	1.59589	1.51942
0.956133	0.99783	0.741019	1.26312	1.51839
-0.682443	-0.188647	0.219916	0.876131	1.51765
-1.47688	-0.948639	0.259221	0.420313	1.51744
0.503113	1.37177	0.698129	1.27054	1.51128
0.899335	3.06827	2.99886	1.74751	1.50889
0.612776	1.14883	1.05119	1.38152	1.50383
-2.10209	-0.0213492	-0.0580353	2.08305	1.50319
-1.20075	-0.561854	0.375263	0.978627	1.49904
2.02901	2.26624	2.61846	1.86697	1.49617
1.221	0.861241	3.0947	3.33639	1.48985
-15.3475	-2.00209	0.225255	-1.86368	1.48215
2.357	2.77255	2.96246	3.11697	1.48039
0.655967	1.47067	1.2631	1.36518	1.47923
-1.90865	-0.0461324	0.0328775	2.20278	1.47834
0.045922	-2.02656	-0.171067	0.790138	1.47739
0.195768	-0.0296308	0.347752	0.200086	1.47436
0.331372	1.82928	0.676132	0.300458	1.45727
0.382815	0.520007	0.805686	0.766214	1.44668
0.0641292	-0.256579	0.824741	0.937913	1.44546
0.246977	1.53151	0.515084	1.33115	1.44147
0.695041	0.804388	1.36055	1.42385	1.43795
0.330403	-0.108016	0.187417	0.710502	1.43454
1.19575	-12.4121	0.0715842	-11.8377	1.43296
-0.23239	0.553836	0.29223	0.99577	1.42995
0.339662	-0.429858	0.768001	0.84527	1.41206
0.170092	1.50088	1.55491	0.751633	1.40197
-15.4029	-1.5817	0.444281	2.48487	1.3996
0.056228	-2.14706	0.761612	0.771424	1.39708
1.93838	1.37521	1.62994	1.72629	1.39339
-0.0899936	0.157968	0.667118	1.3494	1.39177
3.79432	-1.08454	0.652381	5.46185	1.38649
0.332122	0.22817	0.451029	0.610105	1.38407
0.61375	0.649506	0.69548	2.22602	1.38115
0.417812	0.0240342	-0.403135	-0.0224456	1.37334
0.150371	0.0506429	0.172785	0.61143	1.37032
0.268744	0.0613279	1.41595	1.55365	1.36991
0.215367	0.558561	-0.816273	1.79497	1.36098
2.91741	1.5015	3.31753	2.76234	1.35601
0.325661	1.03931	1.85137	1.94333	1.35473
-0.711788	-0.623284	-0.485202	0.584789	1.35104
0.260662	-0.155642	0.323609	0.862187	1.34625
0.191928	-0.0658003	0.683667	1.23703	1.34404
0.00702739	0.384218	0.537477	0.750615	1.34172
-0.273517	0.0632158	-0.107118	0.36623	1.33398
-0.599319	-0.531658	0.961935	0.422594	1.33123
-16.8876	-1.85784	0.726713	0.607775	1.33055
-0.388654	0.611513	0.987207	1.17428	1.32843
0.108772	0.322572	1.06644	0.998195	1.32453
0.66414	0.977268	1.47666	1.22535	1.32367
-1.05378	-0.45143	-0.548116	1.35947	1.3218
0.429068	0.442764	0.478528	0.872766	1.30747
0.302819	0.312386	0.968063	1.04886	1.30338
-0.980445	-0.0863245	0.68872	1.39748	1.30101
0.256303	-0.382932	1.04057	0.932105	1.29981
-13.7993	-1.7852	-13.758	-13.1392	1.29891
0.251863	0.65812	0.269263	1.31737	1.29481
1.10744	0.73166	1.2145	1.11327	1.29126
1.42383	2.72669	2.86171	2.26684	1.28918
-1.30017	-0.407119	-0.51681	1.77709	1.28897
0.63785	0.0807686	0.881566	1.0516	1.28558
-10.4377	1.5924	4.15805	-9.77761	1.28443
-3.2753	-0.683471	0.815823	0.777752	1.28349
1.23149	0.731223	0.202786	0.702054	1.27885
-0.530414	-0.331617	0.24095	0.258674	1.27862
0.734497	0.484332	1.45008	1.17552	1.27763
-1.23375	1.24055	1.58578	1.28409	1.27018
2.98165	3.4993	3.52123	2.05677	1.26987
-0.159558	0.168502	0.151423	0.708847	1.26972
-0.184243	-0.277211	0.374507	0.337018	1.26885
2.76794	1.13525	1.2148	0.749555	1.26831
-0.855298	-0.964333	0.00279581	0.27879	1.26456
-0.004884	0.0330189	0.224109	0.692415	1.25932
-0.319412	-0.404817	0.539006	1.02111	1.25518
0.0818303	0.381279	1.03001	0.995825	1.24037
0.421014	0.706649	0.657873	1.0722	1.23891
0.368704	-0.0481403	1.12207	0.494116	1.23273
-0.194596	0.867921	1.33332	0.318843	1.23232
0.692255	0.0318475	1.13953	0.851947	1.23014
1.94126	1.52024	1.14518	2.17389	1.22855
0.504194	0.336627	0.052318	0.967152	1.22697
-0.649819	1.00243	-0.685479	1.32659	1.2223
1.16683	1.00399	1.97514	1.8506	1.21925
0.760655	0.451315	1.16432	1.6504	1.21433
-0.0698025	0.526012	-0.0515533	0.850234	1.21007
0.461249	0.757639	-0.0512734	0.234334	1.20996
-0.0350915	-0.636225	-0.114419	1.16127	1.20877
0.168056	0.137476	0.486905	0.356785	1.2045
-0.55421	-0.151775	-0.240125	0.638627	1.20369
-0.261744	-0.7264	-1.18062	0.168298	1.20236
-0.485388	0.441931	0.804657	0.317991	1.20112
1.52118	1.35033	1.69577	1.05432	1.19867
0.180023	0.3166	0.766134	0.949374	1.1977
-0.645981	0.0454345	0.454449	0.426515	1.19752
-1.40894	-0.139375	0.379251	0.572016	1.19226
0.117916	0.701121	0.591133	1.01211	1.19177
0.318115	0.610015	0.151224	0.386434	1.1887
0.437096	1.16683	0.612493	1.53577	1.18643
-12.3856	-12.2999	2.65229	-1.21324	1.18551
-0.248638	0.365656	0.772192	0.93502	1.18544
0.0241623	-0.28632	0.518923	0.392167	1.17528
0.397937	0.51781	1.43875	1.93705	1.17484
0.195041	0.376064	0.929009	0.841534	1.16439
-0.546103	0.0508485	-1.73027	-0.273036	1.163
-0.321558	0.704749	0.36677	0.0462865	1.16051
0.129369	-0.338044	0.362382	0.884425	1.15452
0.111085	0.0927865	0.416337	0.402416	1.15267
0.300346	0.482546	0.633039	0.351087	1.15233
0.0979414	0.156121	0.424334	0.702923	1.14402
0.979649	0.683676	0.953846	0.617461	1.1438
0.89033	1.15688	0.964067	0.413406	1.13845
0.403888	-0.27115	0.280223	0.712091	1.13267
0.650442	0.400309	1.19062	0.740062	1.12746
-1.22247	-0.745129	-1.22471	-0.887173	1.12392
3.22765	-0.120052	-12.0929	-11.4741	1.12318
-0.42992	0.116324	0.501756	0.739435	1.12269
-0.401436	-0.864579	-0.398664	0.348714	1.12171
-0.319558	-0.017512	0.0119494	0.643329	1.12162
-12.623	-12.5373	-0.638424	-11.9629	1.117
0.604223	0.236544	0.585752	0.407975	1.11375
-0.191167	-0.927715	0.593395	0.367625	1.11245
0.430659	0.66118	0.532947	1.11096	1.11192
-0.033544	0.389422	1.07111	0.966123	1.11131
0.168878	0.62063	0.911601	0.78867	1.10099
-0.0570257	0.257105	0.217027	0.0304637	1.09875
-0.712812	-0.377587	-0.268085	0.321763	1.09364
0.277008	0.439176	0.632455	0.41024	1.08891
-1.98402	-1.61172	-0.151757	0.78906	1.08687
-0.369807	-1.29461	-1.44977	0.124577	1.08402
-2.06419	0.0946334	0.0905527	1.51523	1.0822
-0.0755002	0.113174	0.492253	1.12452	1.08056
0.334342	-0.297405	0.753654	0.511045	1.07429
0.839541	0.499394	0.900081	0.790164	1.06998
-0.275001	-1.1832	0.718278	1.09482	1.06604
0.243208	0.490487	0.756807	1.04085	1.06541
0.592486	0.387745	1.35986	1.75455	1.06443
0.450638	-0.0662991	0.273587	0.592653	1.06005
0.307708	0.573118	0.0209357	0.165939	1.05987
-2.55222	-13.5433	-13.5877	-12.9689	1.05696
0.653861	-0.0589063	0.193674	0.803715	1.05646
0.325917	1.09757	-0.350539	0.145669	1.0485
-0.372643	0.23212	0.902735	1.03466	1.04746
0.370295	0.831239	1.05625	1.11515	1.04077
0.583939	1.04537	1.07676	1.44088	1.03944
-0.339702	-0.97541	-0.301418	0.46311	1.03875
0.205831	1.14065	0.737931	1.03859	1.03519
0.00079007	-0.265702	-1.17862	0.871926	1.03463
-0.024885	-0.475321	-0.0280346	0.535137	1.02958
0.339617	-1.16101	-0.210183	-14.4475	1.02873
-0.0243414	-0.182753	0.0325039	1.30245	1.02825
0.379164	-0.0738539	1.3197	1.18741	1.02368
0.619339	0.26191	1.43046	1.262	1.02362
-0.329533	-0.327639	0.297511	0.289939	1.02228
0.00554686	0.596461	1.40832	0.743671	1.01934
-0.0433762	0.61808	0.360745	0.445195	1.01644
-0.233896	-0.213924	0.748896	1.15706	1.01595
0.656579	-0.518734	0.32066	0.416208	1.01445
0.503721	0.994489	0.290777	1.38781	1.0141
-0.292521	0.310435	1.77966	1.30656	1.01361
1.13812	-1.86633	-2.44875	0.591298	1.00496
0.758178	0.347487	0.116585	0.559397	1.00406
-0.0717086	-0.833038	0.352892	1.08866	1.00137
0.214538	0.0984444	1.10734	0.322446	1.00101
0.433834	1.12742	1.26674	1.56865	1.00045
0.446133	1.38909	0.623078	-0.148467	0.996538
-0.175754	-0.253727	-0.562514	-0.117022	0.995358
0.419282	0.452303	0.711473	1.19713	0.993719
-14.6623	0.273277	-1.09306	-3.48994	0.991423
0.40919	0.463414	0.785696	0.728142	0.990487
0.696817	0.146855	0.825873	1.50201	0.985534
0.265691	0.409697	0.854287	1.30085	0.980807
0.148183	0.234092	0.696701	0.676377	0.979361
-0.805456	-0.0527934	-0.126073	0.022879	0.975813
-0.201687	-0.538208	0.290228	0.366923	0.974775
-0.137176	-1.08564	0.00693783	0.785628	0.972545
0.944971	0.288541	1.32894	0.812961	0.972435
0.487111	0.444471	1.27415	1.18912	0.971979
0.252193	-0.0622698	0.214923	0.254486	0.97072
0.354194	0.278125	0.339444	0.248416	0.968571
-1.00385	-0.297942	0.602803	-0.0133841	0.96805
0.504766	-0.0122759	0.79151	1.4609	0.967143
-0.0045918	0.202371	-0.126185	0.0775961	0.95941
1.14165	-0.584938	-0.905637	-2.10662	0.958006
-0.325514	-0.17869	0.159338	0.449413	0.957454
1.87991	1.83577	0.988138	0.595479	0.949142
0.47441	0.273809	0.636371	0.453942	0.948876
-0.450367	1.00238	0.421284	1.0214	0.943758
0.131472	0.225175	0.374009	0.0821446	0.940623
-10.9883	3.20791	2.99599	5.29377	0.940478
-0.612071	-0.304665	0.277377	0.567122	0.940005
0.0456763	-0.163734	1.02131	1.31566	0.938794
-1.02396	-0.312077	-1.54941	-0.84104	0.93843
0.0110932	-0.665287	-0.720872	1.19466	0.936326
-0.634333	-1.52781	-0.232492	0.593811	0.930959
0.202556	0.288137	1.45202	1.35733	0.92473
-0.285061	0.845833	0.1062	0.582857	0.92252
-16.1736	-2.23972	-3.36847	-0.492181	0.920977
1.76443	1.74591	-0.956404	0.657956	0.920686
2.96471	2.8635	2.47739	1.33813	0.917952
0.534944	0.175089	0.985336	0.621524	0.91765
-0.333403	0.665284	0.972187	0.949723	0.916028
-0.330249	0.280779	1.11242	1.48096	0.907794
2.08309	2.47195	2.40316	1.35376	0.905609
0.758584	0.34202	0.853052	0.441481	0.90269
-0.0260068	0.438011	1.31983	1.18499	0.90197
1.28669	0.660892	1.06752	1.33354	0.895537
0.368193	0.202382	0.419151	0.644307	0.893497
0.333894	-0.358979	0.545772	0.205318	0.892192
-0.229324	0.357518	0.374256	0.691614	0.883518
-0.53333	-1.23056	-1.54904	-0.0358235	0.880106
0.851296	-0.0024226	-0.341195	0.562044	0.877008
0.185797	0.142005	-0.283475	-0.602559	0.874545
-0.652324	1.2033	0.0483504	1.31552	0.870492
-0.225208	0.285632	-0.0171158	0.474206	0.866985
0.569173	0.362654	0.537123	0.697917	0.866957
0.224795	0.548842	0.967915	1.38389	0.86691
0.0326318	-0.319862	0.510344	0.6702	0.864624
0.288477	0.223897	0.288433	0.342951	0.860745
-0.300918	-0.696839	0.151296	0.414082	0.858556
0.101683	0.0525509	-0.507418	-0.616749	0.855469
-3.67941	-0.309582	-1.27086	-1.86445	0.853412
0.152446	0.587474	0.409246	0.459989	0.850186
0.0188222	-0.0971529	0.249915	0.229166	0.849437
-0.0395607	0.0587136	0.533316	0.593642	0.849428
0.582978	0.556272	1.93869	1.73496	0.847148
0.249229	-0.0597615	0.558883	0.627279	0.846245
-0.183075	-0.154289	0.615402	0.606389	0.846097
1.32644	0.536296	1.10818	0.664126	0.846075
-0.861047	1.79874	0.496579	0.898175	0.832262
0.779235	0.470032	0.621002	0.745013	0.827567
3.46994	-0.70868	1.00659	0.622577	0.822515
0.224626	0.318091	0.892812	0.835786	0.819846
-0.0107946	-0.307825	0.241062	0.659031	0.818636
0.444031	-0.646791	1.18742	-0.0078738	0.818067
0.0630257	-0.578711	-0.703575	-0.0293626	0.817091
-0.3472	0.670802	0.436674	0.952195	0.81564
0.285733	0.249481	0.0460363	-0.0220052	0.812631
0.577674	0.767472	0.285385	0.399652	0.811313
-1.22045	0.690111	1.43044	1.60675	0.81116
-0.69708	-1.87499	0.342425	0.12039	0.809332
1.55944	0.913135	1.24443	1.35096	0.805307
-0.0670779	0.438787	1.16033	1.03343	0.801541
-11.1345	-0.119999	1.43491	-10.4744	0.79428
0.0475884	-0.882139	0.504287	0.797626	0.794246
-0.0828195	0.14918	-0.636535	-0.3122	0.793091
0.314163	0.111417	0.568075	0.808704	0.79246
0.0031672	-0.671152	0.390206	-0.193641	0.792394
0.6862	0.897426	1.14233	0.779932	0.792317
1.15478	0.429445	0.585998	0.912927	0.792168
-0.71527	0.0639897	0.693723	0.126946	0.788213
0.357472	0.572374	1.10621	1.38297	0.785513
-0.635871	-0.417895	-0.90973	1.18255	0.785088
-0.258198	-0.349453	-0.0306871	1.03048	0.784793
0.554198	-0.606089	0.119366	0.593045	0.779716
1.09923	0.94482	-1.81997	0.972539	0.779367
0.449218	0.515661	0.215939	1.19827	0.778744
0.70384	1.82962	1.41246	0.933343	0.772519
-2.27715	-0.0693352	-1.81935	0.0749298	0.76856
-0.663807	-0.815606	0.765413	0.632967	0.763435
0.488299	0.456065	0.465344	0.781052	0.762091
0.846082	0.9766	1.22542	1.51791	0.759457
0.0500588	0.295252	0.72719	1.03186	0.757055
1.09666	0.745442	0.719131	0.903174	0.749624
-16.3085	-1.48739	-2.39866	0.106945	0.74723
-2.34171	0.0390125	-1.06456	1.11448	0.745313
0.433071	-0.0438698	0.790258	0.75198	0.740981
-1.3951	-0.629255	-2.19305	-0.406716	0.740324
-0.0641757	-0.955822	-0.659008	0.147643	0.739395
0.844545	1.37202	0.143742	1.17798	0.738517
-1.05262	-0.513624	-0.891384	0.109561	0.730839
0.0650707	0.628965	0.0531986	0.370883	0.727445
-0.0245287	-0.414931	0.0711577	0.0456616	0.72481
-0.350102	-0.536614	0.533934	0.150822	0.722249
-0.502477	0.393119	-0.367797	0.339726	0.718196
-0.0664516	-0.0253381	0.502944	-0.331693	0.7165
-13.3039	-13.2182	-13.2626	1.18951	0.713967
-0.0215568	0.30697	-0.0207294	-0.480624	0.713959
1.05861	-4.39256	0.411442	-0.962693	0.708859
0.211974	-0.782352	0.933074	0.182108	0.706034
0.519266	0.565829	1.23108	1.05946	0.70565
-0.293267	0.416528	0.273987	0.334107	0.700715
-1.57643	-1.1515	-0.477143	0.408554	0.695333
-1.86642	0.408999	-14.4864	-13.8676	0.693192
0.0400314	1.24864	1.78226	0.759681	0.690933
0.234937	0.287149	0.415935	0.30664	0.690479
1.08163	0.66119	1.22388	1.33102	0.685994
-0.259681	-0.0126866	0.308637	0.298891	0.685873
-0.297634	-0.0146041	0.557298	0.109349	0.684126
0.745179	1.20327	1.5853	1.30406	0.683423
0.427812	1.23245	1.11339	1.31581	0.681175
0.111222	0.0862853	0.225805	0.124137	0.679918
-0.166481	-0.118155	-0.166455	-0.32312	0.676382
-0.959411	0.578009	-12.3946	1.29628	0.665178
1.41924	0.472711	1.1493	0.626687	0.659604
0.108508	-0.161351	0.222887	0.516382	0.652344
0.0568832	-15.6524	-1.05344	-1.15628	0.647266
0.850425	0.26526	0.252021	0.159665	0.646879
-0.542821	-1.18997	-0.17358	-1.02862	0.645708
-0.194303	-1.97284	0.285241	0.516331	0.644865
0.724176	0.60118	0.533035	0.148491	0.643472
-0.0215802	1.21544	0.128545	-0.441147	0.640724
-0.115585	-0.2744	-1.14278	-0.99823	0.64019
-1.69417	-2.19327	-1.07072	0.45243	0.637377
0.434216	0.549146	0.364177	0.024838	0.631502
0.118589	0.537104	-0.154805	0.529964	0.629008
1.63133	2.85347	0.216612	0.705296	0.628934
0.0537279	0.464809	-0.199323	0.402541	0.625544
-0.118925	0.215542	0.228376	0.251091	0.624586
0.869499	0.571894	-0.553356	-0.229257	0.620477
-0.862058	-0.155937	0.857275	1.56367	0.620476
-0.0099471	0.0501067	-0.495253	0.516551	0.619386
0.351374	0.311237	0.337199	0.584869	0.616585
-0.610708	-0.20943	0.275827	0.591404	0.614106
0.247285	0.208048	-0.349912	0.104623	0.613135
-0.484239	-0.765653	0.396531	-1.58637	0.607078
0.0381525	0.107256	-0.139916	-0.0816619	0.604326
0.33139	0.0439586	-2.08287	0.353784	0.601433
0.188645	-0.133985	0.401092	0.604586	0.598811
0.278972	-0.270118	0.846904	0.301143	0.598287
-0.545242	-0.6569	1.01699	0.894657	0.597268
-0.326874	0.0624212	-0.0189542	0.445792	0.596633
0.443866	0.481812	0.484327	-0.311843	0.595803
0.451054	-0.244996	1.16106	0.694772	0.594014
-0.356188	0.144091	0.492712	0.894256	0.593371
-0.110644	-0.349738	0.166368	0.254341	0.592262
0.778609	1.10699	0.803044	-0.827781	0.587758
0.736576	0.266736	0.572708	0.969381	0.580083
-0.624761	0.970954	-0.0593533	-0.168527	0.577546
0.747857	0.673428	-1.46015	1.16513	0.577365
-11.3526	-0.322181	0.120427	-10.6926	0.576122
-0.886956	-0.453044	0.427031	0.691709	0.573997
-0.441436	-2.05296	-1.34133	-1.26252	0.573811
-1.45325	-0.974406	-0.716293	-0.223816	0.573451
0.195082	-0.867763	0.551468	0.297646	0.571399
-1.68971	0.0569204	0.614311	1.27294	0.569742
0.36252	-0.017146	-0.190493	-0.0401214	0.569606
0.18359	-0.249991	-0.494697	0.407077	0.569489
-0.187254	-0.96041	-0.0668249	-0.777527	0.568189
-0.180474	-0.950824	-0.718064	-0.235148	0.562788
0.776762	-2.32205	-2.21611	0.0472473	0.557708
0.186278	-0.732828	0.708676	0.0728576	0.55621
-0.0757522	0.253151	0.0441124	-0.271031	0.552346
4.09841	6.10902	5.93963	4.36456	0.548713
0.00465398	0.664235	0.577481	0.216582	0.548514
0.179231	0.108873	0.154109	0.240732	0.545117
-2.02823	-3.82771	-0.778808	-1.21132	0.544467
0.367198	0.767342	0.971107	0.382092	0.540673
1.61998	2.81319	2.56568	1.55118	0.540331
-0.312719	0.314712	0.577743	0.591032	0.534642
-0.217858	-1.04258	-0.204721	-0.436908	0.533919
-0.510777	-0.606204	-0.0746614	0.258182	0.531895
0.171502	-0.381046	-0.401106	0.152743	0.52505
0.258862	-0.59644	-0.0337796	0.621091	0.524716
-0.540951	0.165411	-0.412437	-0.585343	0.52213
0.768891	0.636505	0.680511	0.345375	0.518079
0.21678	0.442735	0.144094	0.561203	0.517828
0.538556	-0.116926	0.104611	-0.305319	0.515259
0.61136	1.89308	0.0806169	-0.250437	0.513945
0.267774	0.569872	0.353364	0.156263	0.513755
0.0147943	0.10047	0.0560832	0.674876	0.511961
0.0147943	0.10047	0.0560832	0.674876	0.511961
14.8415	15.9544	17.8123	15.8309	0.511961
11.0915	13.3666	0.0560832	0.674876	0.511961
0.0147943	0.10047	0.0560832	0.674876	0.511961
0.0147943	14.2145	0.0560832	0.674876	0.511961
0.0147943	0.10047	0.0560832	0.674876	0.511961
13.6759	13.0287	0.0560832	13.1374	0.511961
0.0147943	0.10047	0.0560832	0.674876	0.511961
0.0147943	15.6295	0.0560832	13.1864	0.511961
0.0147943	11.0293	0.0560832	0.674876	0.511961
0.0147943	0.10047	0.0560832	0.674876	0.511961
0.0147943	13.6136	0.0560832	0.674876	0.511961
14.7975	0.10047	0.0560832	0.674876	0.511961
14.704	0.10047	0.0560832	0.674876	0.511961
0.0147943	0.10047	13.9247	0.674876	0.511961
0.0147943	0.10047	0.0560832	0.674876	0.511961
0.0147943	0.10047	15.0865	0.674876	0.511961
0.0147943	0.10047	0.0560832	0.674876	0.511961
15.382	18.3708	0.0560832	0.674876	0.511961
0.0147943	0.10047	0.0560832	0.674876	0.511961
0.0147943	0.10047	15.1878	0.674876	0.511961
0.0147943	0.10047	0.0560832	0.674876	0.511961
16.0963	17.4992	16.2705	12.1376	0.511961
0.0147943	15.4369	0.0560832	0.674876	0.511961
0.0147943	14.9355	15.0822	0.674876	0.511961
14.552	0.10047	12.5842	0.674876	0.511961
0.0147943	0.10047	13.4875	0.674876	0.511961
0.0147943	0.10047	0.0560832	0.674876	0.511961
0.0147943	0.10047	0.0560832	0.674876	0.511961
0.0147943	0.10047	0.0560832	0.674876	0.511961
14.0213	0.10047	0.0560832	0.674876	0.511961
0.0147943	0.10047	0.0560832	0.674876	0.511961
0.0147943	0.10047	12.3399	15.2305	0.511961
0.0147943	0.10047	0.0560832	0.674876	0.511961
0.0147943	0.10047	0.0560832	0.674876	0.511961
0.0147943	0.10047	0.0560832	0.674876	0.511961
0.0147943	0.10047	0.0560832	0.674876	0.511961
0.0147943	0.10047	0.0560832	0.674876	0.511961
0.0147943	0.10047	11.4879	0.674876	0.511961
0.0147943	0.10047	0.0560832	0.674876	0.511961
0.0147943	0.10047	0.0560832	0.674876	0.511961
0.0147943	0.10047	16.3784	16.2144	0.511961
0.0147943	13.0447	11.4879	11.1872	0.511961
0.0147943	0.10047	0.0560832	0.674876	0.511961
0.0147943	0.10047	0.0560832	0.674876	0.511961
0.0147943	0.10047	15.8175	0.674876	0.511961
0.0147943	0.10047	0.0560832	0.674876	0.511961
0.0147943	0.10047	0.0560832	0.674876	0.511961
0.0147943	16.5681	0.0560832	0.674876	0.511961
0.0147943	11.0452	0.0560832	0.674876	0.511961
13.7989	0.10047	11.3402	0.674876	0.511961
0.0147943	0.10047	0.0560832	0.674876	0.511961
0.0147943	0.10047	0.0560832	0.674876	0.511961
0.0147943	14.6136	0.0560832	0.674876	0.511961
0.0147943	0.10047	0.0560832	0.674876	0.511961
14.9503	0.10047	0.0560832	0.674876	0.511961
0.0147943	12.0289	0.0560832	0.674876	0.511961
0.0147943	0.10047	0.0560832	0.674876	0.511961
0.0147943	14.8519	0.0560832	0.674876	0.511961
0.0147943	0.10047	0.0560832	0.674876	0.511961
0.0147943	0.10047	0.0560832	0.674876	0.511961
14.5503	0.10047	0.0560832	0.674876	0.511961
0.0147943	0.10047	0.0560832	0.674876	0.511961
0.0147943	0.10047	0.0560832	0.674876	0.511961
0.0147943	0.10047	13.0725	0.674876	0.511961
0.0147943	0.10047	0.0560832	0.674876	0.511961
0.0147943	0.10047	10.9997	0.674876	0.511961
0.0147943	0.10047	0.0560832	0.674876	0.511961
0.0147943	0.10047	0.0560832	0.674876	0.511961
14.0213	0.10047	11.9993	0.674876	0.511961
0.0147943	11.0293	0.0560832	0.674876	0.511961
0.0147943	0.10047	0.0560832	0.674876	0.511961
0.0147943	0.10047	0.0560832	0.674876	0.511961
0.0147943	0.10047	0.0560832	0.674876	0.511961
0.0147943	0.10047	0.0560832	0.674876	0.511961
0.0147943	0.10047	0.0560832	0.674876	0.511961
0.0147943	0.10047	0.0560832	0.674876	0.511961
0.0147943	0.10047	0.0560832	0.674876	0.511961
0.0147943	0.10047	0.0560832	0.674876	0.511961
0.0147943	0.10047	13.5841	15.8376	0.511961
14.8873	0.10047	0.0560832	0.674876	0.511961
13.091	13.6541	0.0560832	0.674876	0.511961
12.2142	14.8519	0.0560832	0.674876	0.511961
0.0147943	0.10047	0.0560832	0.674876	0.511961
0.0147943	0.10047	0.0560832	0.674876	0.511961
0.0147943	17.5346	21.1994	18.2641	0.511961
0.0147943	0.10047	0.0560832	13.1374	0.511961
0.0147943	0.10047	0.0560832	0.674876	0.511961
0.0147943	0.10047	0.0560832	0.674876	0.511961
0.0147943	0.10047	0.0560832	0.674876	0.511961
0.0147943	0.10047	0.0560832	14.5808	0.511961
0.0147943	0.10047	0.0560832	0.674876	0.511961
-0.240504	0.0123936	-0.20975	0.408773	0.510323
0.5478	-0.129078	0.502079	0.467721	0.505271
-0.201898	-0.12332	-0.137138	-0.313652	0.504465
0.0669182	0.568548	-0.0145227	-0.0589398	0.504182
0.260878	0.685135	-14.7588	-14.14	0.503705
0.0711282	0.243277	0.238508	-0.949505	0.503132
-0.501669	-0.383438	-0.0311161	0.367917	0.500467
-0.506764	0.78125	0.195183	-0.893603	0.500237
0.250308	0.009974	0.393177	0.219107	0.497251
0.313692	0.263715	1.01458	0.723459	0.48633
0.233282	-0.242936	-1.46578	-0.424609	0.485531
0.259649	0.89331	0.378157	0.116303	0.483494
-0.175983	-0.310466	0.337297	0.395523	0.474957
-1.05551	-0.269168	0.161746	0.285602	0.474699
0.517485	0.500187	0.0262396	-0.0830676	0.474341
0.395877	0.291815	0.0834093	0.13862	0.466445
-0.313658	0.71513	-0.199113	-0.63624	0.466258
0.35992	-0.187322	0.556659	0.668922	0.46538
0.263696	-1.0894	-0.826282	-2.43075	0.463183
-0.668907	-0.320659	-0.767325	-0.0520876	0.461902
-0.476994	-0.439254	-0.148623	-0.0534451	0.460783
-0.215007	0.468515	-0.2313	0.207005	0.456074
1.14722	0.820869	0.849815	0.936352	0.455548
0.634316	0.461765	0.199737	0.204938	0.452704
0.845747	-1.15846	0.966711	-1.46438	0.451293
0.0863831	0.0808055	0.561084	0.413713	0.445749
-0.74351	0.419276	0.555391	0.62142	0.443877
-0.233321	0.253523	0.238592	0.149269	0.437797
0.255391	1.021	0.94343	1.20626	0.437415
-0.671738	-0.416522	-0.209473	-0.322987	0.435568
0.551969	0.545852	1.23389	0.328867	0.435198
0.164536	1.13189	-0.149348	-0.0620367	0.430851
3.83195	1.52788	-11.4568	2.66304	0.43071
0.838422	0.621647	0.31983	-0.0630922	0.429657
-0.35143	0.0943913	-0.0792166	-0.106206	0.426995
-0.579071	-0.281998	0.0678625	0.333801	0.426743
0.734959	1.30522	0.366182	-0.114848	0.42407
1.01719	-0.247607	0.0464799	1.17178	0.423604
0.122334	0.253917	0.148604	0.218922	0.423062
0.0337159	3.84719	-14.9	-14.2812	0.418984
0.359987	0.162096	0.404688	0.0611865	0.418915
0.429043	-0.577971	0.359257	-0.196532	0.41748
0.729313	-0.329425	0.417041	0.468823	0.415279
3.97226	1.9884	3.32862	3.02475	0.4138
-0.0134447	-0.773578	-0.0641896	0.775905	0.412308
-1.44067	-1.92447	-1.16276	-0.444217	0.411901
0.832752	0.364908	0.23808	0.257978	0.41005
-1.8435	-1.31353	-0.180519	-0.396707	0.409235
0.566762	0.0123132	0.927465	0.237875	0.408856
0.424113	-0.581043	0.597728	0.568978	0.406544
-0.0386625	0.307188	-0.6879	-1.86446	0.402931
-0.168518	0.280545	0.78515	0.458326	0.402196
0.221734	-0.521879	0.304635	0.00683678	0.402107
0.873597	0.352953	0.793172	0.111608	0.396557
-0.562096	-0.167146	-0.0290195	-0.465013	0.3927
-0.123711	0.127692	0.0835345	-0.154971	0.392431
0.224577	0.439328	0.447885	0.17134	0.392407
-15.8498	-0.427765	0.875505	-4.27309	0.386453
-0.0995362	-0.15582	-0.551597	-0.128039	0.385068
0.579294	1.68714	-1.31763	0.660968	0.382259
0.483863	0.204399	0.566434	0.452542	0.377654
0.494761	0.127833	0.315608	0.821883	0.376078
-2.04326	-3.55819	0.109659	0.55953	0.375512
0.456128	0.449937	0.346221	-0.0830413	0.35741
0.403694	1.59509	-1.63863	-1.09394	0.352905
0.288534	0.752066	0.194702	0.133891	0.352198
0.416729	0.649305	0.483223	0.518449	0.351725
0.271211	-0.143011	0.265991	0.473308	0.350353
-0.91833	-12.3092	-1.40992	3.2443	0.345282
-0.105184	-0.152426	-0.0398324	-0.0898652	0.344719
0.0486829	0.262236	0.739891	0.65717	0.344685
-2.8615	0.886521	-1.12001	0.774603	0.344508
0.272215	0.436121	0.359969	0.333557	0.34195
0.472888	-0.0257832	0.236795	-0.0220091	0.341277
-5.12772	-0.180163	-0.202075	-0.679274	0.338471
-1.04592	0.300007	0.460671	0.400858	0.338313
0.358088	0.395721	0.656763	0.615965	0.332568
0.202011	0.149002	0.767791	0.880144	0.332437
-2.00725	-0.523533	2.42527	1.36511	0.330348
0.0899639	0.324387	0.57438	0.437583	0.330273
0.177784	0.388981	-0.0165261	-0.0961378	0.328821
-0.24982	-0.197434	-0.100798	-0.825411	0.32627
0.954782	0.144896	0.664346	0.460891	0.326143
-0.210063	-0.402232	0.361708	0.470683	0.324418
-0.962724	-2.23712	-0.409971	-0.388409	0.31985
0.334468	0.483549	0.908089	0.141732	0.316846
0.110272	0.0770667	-0.130942	-0.0775518	0.315899
-2.63879	0.0725628	0.404624	0.754255	0.312579
0.383822	0.327716	0.358346	0.286175	0.306232
-0.566189	-1.06376	-0.296609	0.158616	0.304466
0.249195	-1.62309	0.984172	0.729814	0.300425
-0.479765	-1.00539	-0.230529	-0.243599	0.299066
0.270885	-0.763811	0.182571	-0.0140257	0.297541
0.343688	0.467695	0.250889	0.399366	0.295644
-0.227583	-0.402683	1.6189	1.3801	0.294375
0.684868	0.739277	-1.1619	-0.131388	0.293777
0.516044	-0.0448397	2.30214	1.21219	0.292719
0.179334	0.276447	0.222541	0.548545	0.2917
-0.330357	0.336261	-0.0761927	0.237568	0.289231
0.231031	0.473752	-0.225372	-0.0737437	0.287422
-0.0848044	-0.507578	0.514899	-0.598665	0.277506
0.309108	2.43019	-12.9939	2.87815	0.27148
0.217536	0.510762	0.62702	1.00463	0.270353
0.614146	0.444802	0.891695	0.59856	0.266878
0.262208	-0.175832	0.712713	0.178273	0.265771
0.185729	0.288608	0.139926	-0.153772	0.257546
-0.0130141	-0.319446	-0.811131	-0.215576	0.254773
-0.10087	0.169378	-0.411487	-0.409002	0.254284
-0.212421	0.167135	-0.052556	-0.0285494	0.249158
0.38717	0.722211	0.160391	-0.522551	0.248849
0.104238	-0.334042	0.234928	-0.727824	0.243754
0.790334	0.752973	0.571941	0.563447	0.243303
0.230532	0.0100511	0.0439114	-0.0703505	0.241881
-0.292911	-0.484067	0.217737	-0.99648	0.240966
-0.428777	-0.294911	0.247334	0.606944	0.236821
0.225215	0.737336	-1.26009	0.190445	0.234993
1.02141	1.17972	1.1089	0.118544	0.228241
0.450215	-0.502366	-0.0295022	-0.163146	0.227825
0.786229	-1.95072	0.272029	0.967064	0.227581
0.266474	0.203451	0.475243	0.517425	0.225729
0.876864	0.49673	0.0791176	0.125796	0.221566
0.0360478	0.0536125	-0.388831	0.0666004	0.219038
-0.245119	-1.08401	-0.130039	-0.147396	0.217131
0.371996	0.576924	0.646903	-0.133104	0.210328
0.32174	0.330837	0.102428	-0.333428	0.208935
0.00207364	-0.0952029	-0.0048223	-0.0387427	0.206037
-0.522799	-1.33013	-0.575915	0.207866	0.204697
-0.583417	0.859137	0.461722	0.70176	0.198526
-0.174325	0.191634	-0.413478	0.143176	0.198194
-0.0409339	-0.239335	-0.845714	-0.47687	0.19794
1.20003	-2.11189	0.677184	-15.2135	0.19652
0.0425556	0.691546	0.431617	-0.318921	0.193158
-0.326349	0.505795	0.428375	0.517512	0.186367
0.247564	-0.373637	-0.411351	0.0278713	0.185208
-0.806656	-0.458226	-0.845707	-0.732448	0.183441
0.0418323	-0.0800664	-0.684749	-0.805965	0.182996
-0.0492941	0.585778	0.11583	0.317831	0.180007
-4.25583	1.28103	-3.85941	-0.102005	0.178632
0.140555	-0.0938608	-0.483211	0.432254	0.177203
-0.230969	-0.302364	-0.624265	0.0376872	0.174655
-0.22711	-0.442497	-0.534305	0.00888796	0.174138
-0.411507	0.0515456	-0.0747162	0.31954	0.173798
0.382456	0.119572	-0.354341	-0.596735	0.173111
-0.392391	-0.249664	0.943663	0.786643	0.172322
-0.892825	-0.475731	-0.711544	-0.194831	0.167949
-0.149272	-0.312982	0.230263	0.538379	0.167319
0.0981293	0.176826	0.0720603	0.423901	0.166713
0.312414	0.714033	0.774149	0.254062	0.166053
-0.246456	0.289695	-0.358795	-0.263457	0.166038
0.162067	0.378332	0.276006	-0.248759	0.164665
0.240948	0.485116	-0.663717	-1.76628	0.162433
0.339117	0.148825	-0.0505156	-0.150554	0.157088
0.125653	0.372333	-0.0651157	-0.0098188	0.156389
0.284059	-0.0906675	-0.500145	-0.130864	0.150283
-0.10331	0.433335	0.337263	0.237602	0.150129
0.0966524	0.714517	0.465025	0.232215	0.149825
0.331407	1.6265	-1.04246	-1.09255	0.141828
0.552083	0.369324	0.274271	0.151219	0.136118
0.258039	0.370811	0.372452	-0.204561	0.13521
0.862909	1.61382	2.70818	2.19823	0.134964
-0.715446	-0.422447	0.102792	-0.290883	0.13353
-0.660655	0.709286	0.647138	0.829903	0.133206
-0.384311	-0.291289	-0.0111109	-0.129895	0.129487
0.263525	0.0284839	-0.462459	-0.315805	0.128706
0.283543	0.374784	0.130655	-0.140938	0.128473
-0.04226	-0.27965	0.0572373	0.119146	0.12806
0.773435	0.222382	0.552877	0.381291	0.127529
-0.476366	-0.884147	-0.561385	0.0188547	0.125229
1.15252	0.444723	0.75846	0.785995	0.124895
-0.554013	-0.541458	0.423602	0.764991	0.124095
0.478335	-0.432323	-0.775993	-0.105406	0.12332
-0.632586	0.848408	-0.542102	-0.0707262	0.122568
-0.145863	0.433615	-0.361065	-0.594786	0.122508
-0.380965	-0.374775	-0.106076	0.234354	0.118975
-0.670315	-0.266662	-0.516646	-0.130421	0.116947
-0.105201	-0.0680741	0.291508	0.254787	0.116581
0.229505	0.394098	0.650408	0.359915	0.115466
-0.150296	-0.341307	-1.25685	-1.53681	0.112253
-0.46059	-0.396737	-0.406228	0.325613	0.112089
0.56856	0.283343	0.353327	0.324942	0.110501
0.1675	0.606048	0.886391	0.424166	0.109884
-0.4275	-0.308783	-0.663192	-1.07705	0.10788
1.80382	-0.0740329	0.746811	-0.724057	0.105289
0.410666	0.575056	0.238427	0.447635	0.103973
0.837687	-0.0638719	0.78557	1.62285	0.102766
-0.890296	-0.688711	-0.333653	0.159158	0.0990636
-1.3198	-0.55416	1.03114	0.306328	0.097914
-0.0297477	-0.393879	0.458249	0.120041	0.0971896
-0.837926	0.42644	-0.203511	-0.393329	0.0944674
1.10291	1.31723	0.151409	-0.27457	0.0902158
0.0623445	0.108143	0.6997	0.270235	0.0814128
-1.08191	-0.926726	-0.118729	0.0784531	0.0777443
0.22457	0.889649	0.71047	0.658499	0.0752518
-0.904139	-0.585954	-0.467837	0.129513	0.0706295
0.184548	1.44384	0.311533	-0.0794773	0.0670967
-0.679024	-0.669378	-0.496418	-0.140098	0.0598421
0.844696	0.876558	0.311443	0.823188	0.0590242
0.109227	-0.707193	-0.0130251	-0.469517	0.0535993
-0.15433	-0.183845	-0.0906934	-0.0489506	0.0473415
-0.285797	-0.399242	-0.426383	-0.283266	0.0470052
-0.452585	-0.255524	-0.0314457	-0.198018	0.0453861
0.129231	0.0962938	1.14992	0.370366	0.0397541
-0.48915	0.28855	-0.523208	-0.414518	0.0391977
-0.239421	-0.52161	-0.235348	-0.251426	0.0383289
1.50754	1.65644	2.46285	0.642288	0.0379835
1.93249	1.92543	1.35014	0.0277409	0.0348637
-0.0978776	0.513214	-0.130667	-0.223103	0.0342379
-0.403347	-0.292352	-0.980028	-1.34538	0.0317031
1.2934	0.0785403	0.924724	0.758423	0.0302793
0.178822	-0.230783	0.135417	0.161382	0.0289811
-0.112169	0.202971	-0.31052	-0.254088	0.028232
-0.555632	-0.472113	-0.569139	-0.11487	0.0282178
0.261864	0.398745	-0.117929	-0.687678	0.0269321
0.0817304	-0.204054	-0.873844	0.184092	0.0228983
0.282968	0.672225	0.435372	-0.165023	0.0183365
-12.8258	2.66338	-12.7845	-12.1657	0.0165687
0.0595819	0.520364	-0.276633	-0.188784	0.0165603
0.392992	0.656638	-0.20106	-0.329196	0.0160132
-0.219715	-0.43343	0.29533	0.0159585	0.0131758
0.7146	0.407881	0.334652	-0.195876	0.0121749
1.29352	1.00735	0.495955	0.0784387	0.0115632
-0.0927311	-0.185604	-1.57552	-0.854473	0.0113784
0.0186099	-0.241542	-0.530153	0.602064	0.0112135
-0.208271	-0.688954	0.667222	0.144876	0.0105635
0.544357	0.565412	0.486279	0.529564	0.00706658
-0.470971	0.0733031	0.421704	0.006215	0.00467697
0.167883	0.500163	0.15274	-0.193195	0.00328273
-0.706902	-0.545056	-0.582593	-0.186406	0.00150634
0.596498	-0.422799	-0.588452	-0.0170852	0.00133106
-0.960614	-1.45643	-0.980381	-0.169469	-0.0019367
-0.08407	-0.0790702	0.171233	0.133313	-0.0033275
0.0190708	0.218787	0.0870886	-0.0305216	-0.0055398
0.23878	-1.32712	-0.575553	-1.16189	-0.0135081
0.325671	0.266913	0.103544	0.277678	-0.0148239
0.132525	-0.305955	-0.0974379	-0.337051	-0.0158765
-0.643336	-0.336206	-0.233504	0.0538425	-0.0177522
-1.62647	-2.05195	-3.11281	-0.513752	-0.0189767
-0.496852	0.246257	0.352834	-0.0931669	-0.0191357
0.0108032	0.440273	-0.127758	-0.20129	-0.0207402
1.79579	1.05025	0.610715	0.108157	-0.0215836
-0.0650956	0.4136	-0.0472089	0.270113	-0.0221211
0.454922	-0.739009	-0.622004	-0.0307706	-0.0222166
0.0272923	-0.447077	0.253582	-0.206676	-0.0225066
-0.253715	-2.33573	-1.21779	-0.0669893	-0.0256905
-0.754542	-0.952003	-0.308012	0.0873273	-0.0281387
2.04086	1.47673	-0.351232	-0.086259	-0.0336519
0.0318256	0.509777	0.0805419	0.750392	-0.0339864
0.746528	-0.109325	0.62971	-0.606309	-0.0352712
-0.422017	-0.72326	-0.505163	-1.10049	-0.0356482
0.513355	-0.301552	-0.19849	-0.644434	-0.0359659
-0.181654	0.089009	-0.417464	-0.744403	-0.0361545
0.0902982	-0.152379	0.214064	-0.121582	-0.040543
0.00750101	0.0595984	-0.723778	-0.4219	-0.0485538
-0.230438	1.57288	3.5597	1.15133	-0.0489135
0.333219	0.9003	0.794366	0.409339	-0.0571366
-0.514427	-0.754884	-1.18516	-0.733562	-0.0572762
-0.463324	-0.673146	-0.792717	-0.151664	-0.0581463
0.358753	-0.0721853	-0.114429	-0.0885117	-0.0584494
0.2261	0.0735882	-0.0693791	0.0339107	-0.0590765
0.0804407	0.576867	0.411795	-0.119738	-0.062336
0.0734939	-0.0078091	-0.200117	-0.29889	-0.0628102
0.324663	0.209873	0.642439	0.160379	-0.0668042
0.265125	-0.0728304	0.11819	0.120958	-0.0689388
-0.377733	-0.381015	0.0649265	-0.407215	-0.0739927
0.502735	0.304553	-0.245135	-0.0603519	-0.0742568
0.194899	0.0245831	0.315802	0.0981486	-0.0755725
-2.82667	-0.734461	-0.922092	-0.015333	-0.076448
0.316821	0.872206	1.17416	-0.331416	-0.0817185
-0.0564309	-0.548184	-0.616538	-0.268786	-0.0843303
0.306441	0.154998	0.317764	0.094893	-0.0854451
0.29702	0.427324	0.62544	0.306011	-0.0873702
-0.471363	0.0512745	0.074622	-0.204612	-0.0925466
0.441064	0.314029	0.182205	-0.486023	-0.0939403
0.270458	-0.776228	0.626904	0.0581379	-0.0941484
0.350618	0.668708	0.619413	0.211283	-0.0990226
-0.233638	-1.11517	-0.728904	-0.499151	-0.0991625
-0.160216	0.259227	0.0274131	0.0587476	-0.100603
-0.627672	-0.349314	-0.372782	-0.150201	-0.100816
-0.226108	-0.444059	-0.681822	-0.681706	-0.108033
0.409104	-1.04878	0.165951	-0.238899	-0.111514
-0.615767	-0.176673	0.162709	0.446759	-0.113457
-0.248784	-0.413607	-0.0300423	-0.211173	-0.119298
-0.443011	0.529024	1.84889	0.772243	-0.119802
-0.153367	0.129676	-0.437004	-0.530056	-0.130413
0.551324	0.796509	0.960845	0.563908	-0.130441
-0.0575833	-0.815371	-0.540616	0.203791	-0.131629
-1.40574	-1.21477	-1.06947	-0.437323	-0.131892
0.599059	0.502342	0.36137	0.352393	-0.132567
0.320819	0.216753	0.153535	-0.12152	-0.134406
-0.188795	-0.075987	-0.219806	-0.544946	-0.134944
0.392688	0.327613	0.616947	-0.139282	-0.13539
-0.793135	0.583464	1.45675	0.608139	-0.136054
-0.130516	-0.485937	-0.15106	-0.20434	-0.137079
-0.522657	-0.649574	0.150464	0.434087	-0.137459
0.55313	1.08794	0.529921	0.631841	-0.13783
0.49823	0.490562	0.253375	-0.261474	-0.137915
-0.310111	-0.273695	-0.102358	-0.190888	-0.146119
-0.0108587	-0.0083279	0.160009	-0.487151	-0.155904
1.18267	-2.22121	-3.25317	-3.0477	-0.155915
0.0286433	0.655481	-0.0161073	0.0604451	-0.156312
-0.0952555	0.360298	-0.365152	-0.332651	-0.156677
0.747184	0.415017	1.08106	0.645949	-0.157167
-0.134084	-0.157757	0.397198	0.149452	-0.15923
0.44338	0.942242	0.0135844	-0.580479	-0.159874
-1.78554	-1.86868	-4.19237	-2.74643	-0.162966
-0.347827	0.195193	0.462923	0.076712	-0.166824
0.0660546	-0.0498445	0.101027	0.0491509	-0.170782
0.194907	0.337514	0.17446	0.0363092	-0.172742
-0.361265	-0.496308	-1.77564	0.223927	-0.173703
-0.424052	-0.19114	-0.72204	-0.695243	-0.177812
-0.245037	-0.171506	0.0874249	0.0365099	-0.178385
-0.175232	0.774401	-0.484316	-0.328638	-0.179448
0.279002	-0.953634	-0.270991	-0.499429	-0.180107
0.223124	-0.0762466	-0.710297	-0.665234	-0.182466
0.518242	0.290281	0.135678	-0.363655	-0.183153
-0.378926	-0.850353	-0.218293	-0.451031	-0.1875
-0.12988	-0.0880229	-0.354586	-0.516997	-0.196945
-0.0526162	-1.32973	-0.546785	-0.742568	-0.197141
1.08874	1.08669	0.277776	0.654975	-0.199638
-0.108862	-0.0307106	0.111113	0.00295496	-0.200145
0.0889025	0.32354	-0.405652	-0.102686	-0.200852
-0.135013	-0.476829	-0.963002	-1.25109	-0.206819
-0.110488	0.319808	-0.850908	-0.387346	-0.214809
1.40446	0.228969	-0.347282	-0.89563	-0.217657
0.360874	0.126359	0.531224	0.601849	-0.224507
0.0209555	0.173167	0.506119	0.331042	-0.226651
0.962722	-3.37406	-2.15528	-3.23213	-0.23
0.119225	0.473529	-0.317891	-0.728139	-0.23108
-0.625893	-0.42753	0.0720113	0.609598	-0.234086
-0.315561	-0.0377052	-0.0492913	-0.733213	-0.235282
-0.0663431	0.591603	0.626964	0.0426909	-0.236215
-0.547334	-0.723979	-0.0636568	0.243169	-0.246562
0.325076	-0.511355	-0.812068	0.0865775	-0.249118
-0.165972	-0.183117	-0.0168807	-0.188157	-0.2509
0.575858	0.7399	0.782605	0.526389	-0.253389
0.109057	-0.825403	-0.52596	-0.523234	-0.259387
0.30924	0.147503	-0.449793	-0.353123	-0.260073
-0.253279	-0.411627	-1.3072	-0.52633	-0.266488
-0.697809	-1.10387	0.19191	0.157432	-0.267324
-0.528204	0.019703	-0.817955	-0.0101136	-0.268605
0.0709178	-0.252717	-0.232136	-0.260431	-0.269948
0.251723	0.598453	-0.0029302	-0.198396	-0.274799
-0.27727	-1.32117	0.00451974	-1.61941	-0.276469
-0.349743	-1.27509	0.254843	-1.45024	-0.277942
-0.138627	-0.255628	-0.0025848	-0.315391	-0.282391
0.0987209	-0.262114	0.198319	-0.0686593	-0.290368
-0.225483	0.398998	-0.0221823	0.375903	-0.293115
0.0569331	-0.235591	0.00511482	-0.229277	-0.299536
0.392876	0.115241	0.370827	-0.595577	-0.300795
0.973495	-0.243166	-0.857601	-0.46975	-0.301142
0.239937	0.233363	0.0211442	-0.408171	-0.303514
0.905192	0.378875	0.18015	0.402951	-0.305116
-0.219434	-0.133913	0.0521259	0.128601	-0.307874
-0.280106	-0.0430097	-0.0122379	-0.106661	-0.309833
-0.133132	0.0241648	-0.153973	-0.281346	-0.321701
-0.488462	-0.519457	-0.0889959	0.148224	-0.32625
-0.362893	0.105739	-1.13064	-0.739266	-0.327031
-0.331851	-0.518824	-0.181021	0.419309	-0.329311
0.665201	-0.146283	0.109242	0.127283	-0.332348
1.0604	0.520028	0.525095	0.0547112	-0.33451
-0.0379142	0.451575	-0.445115	-0.728569	-0.336382
3.19693	0.173884	-1.07793	1.28243	-0.340637
0.0591459	-0.457148	0.453988	-0.0070543	-0.342167
0.737933	0.417079	1.17101	0.467246	-0.344562
0.313847	0.0380962	1.38272	1.00936	-0.35105
0.475421	-0.0159834	0.0677908	-0.190072	-0.351253
-0.0305169	-0.146605	-0.156096	-0.183083	-0.35433
-1.08469	-0.981837	-1.632	-1.05979	-0.354895
0.249063	0.625608	0.0319365	0.280091	-0.35652
-0.126044	-0.0388369	-0.152065	-0.169579	-0.361719
-0.0841383	-0.0025607	0.0926947	-0.110168	-0.363294
-15.5655	-0.75828	-1.65562	-4.44216	-0.364431
-0.259399	-0.36167	-0.499188	-0.597991	-0.365621
0.540785	0.742117	0.986891	0.327084	-0.369668
-1.45335	-0.516971	-0.267174	0.173998	-0.372018
0.166617	0.583713	-0.261248	-0.657924	-0.376006
-0.159458	0.22725	-0.378813	-0.282307	-0.376318
0.54701	0.337055	-0.271127	-0.511468	-0.377017
0.454321	1.22646	0.0431515	-0.480181	-0.38157
-0.661871	-1.15877	-0.453857	0.608691	-0.385949
0.183427	0.336253	-0.276814	-0.682583	-0.390421
-0.19799	-0.116337	0.322834	-0.0033309	-0.399771
-0.0594319	0.0694221	0.223046	-0.309097	-0.405877
0.156817	-0.304982	-1.84728	-1.12259	-0.40644
0.376524	0.246138	0.229807	-0.502736	-0.406496
-0.397135	-0.590879	-0.634097	-0.500311	-0.408953
-0.629955	-1.32807	-1.55275	-4.83348	-0.409361
1.06305	1.05041	1.68024	0.700196	-0.410497
0.235948	-0.120283	0.15929	0.0823334	-0.410691
0.305479	0.519595	-0.335306	-0.618848	-0.410867
0.330113	-0.585716	-0.867917	-0.0291217	-0.416991
-0.0156888	0.00235861	1.08435	0.892026	-0.418563
0.0953601	0.270844	0.0776221	-0.290242	-0.419558
-0.0251342	-0.0216774	-0.225315	0.320878	-0.419748
-0.240072	-0.862181	-0.954582	-0.664585	-0.425948
0.413582	0.161653	0.410105	0.202994	-0.428767
1.06731	0.913832	0.930507	1.26676	-0.43042
-0.867075	-0.182611	-0.417824	-0.547312	-0.435045
0.547361	-1.026	-0.120436	-0.630158	-0.435337
-0.473152	-0.825909	-0.994884	-0.678696	-0.437314
0.289726	0.0285365	0.463091	0.0449362	-0.437639
0.726355	0.187795	0.214909	-0.102393	-0.44028
0.462859	0.304769	0.0251716	-0.309385	-0.440838
0.543872	0.374819	-0.170665	-0.918363	-0.444105
0.060343	0.110347	-0.0791238	-0.736759	-0.444912
0.180077	0.790857	0.588124	0.607029	-0.448077
-0.771066	-0.921427	-3.32401	0.146968	-0.455406
1.42639	1.02421	-0.373957	-0.291861	-0.45862
-0.038777	0.269246	0.0495732	-0.53257	-0.461165
-0.0273301	-0.378115	-0.0670625	-0.181012	-0.462164
-0.0950366	0.0815937	-0.166087	0.216794	-0.462595
-1.40789	-0.589093	-0.183416	-0.500279	-0.464713
-0.208691	-0.319135	0.109017	0.544603	-0.467209
0.595392	-0.761315	-2.05687	-0.327327	-0.471338
0.0788993	-0.274965	-0.0483768	-0.0371331	-0.472706
0.224509	0.60551	0.139334	-0.106148	-0.473482
-0.158247	-1.1543	-1.22696	-0.988629	-0.488478
-0.259793	-0.71042	-0.504481	-0.33904	-0.492036
-2.76963	-0.457922	1.88779	1.89114	-0.497625
-0.0084129	-1.1696	-0.148066	-0.2248	-0.501738
-0.0565176	-0.208076	-0.312743	-0.365553	-0.503756
-0.271815	-0.325423	-0.41782	-0.450017	-0.505026
0.0476866	-1.23262	-0.684215	-0.316922	-0.505237
-0.0811938	-0.924189	-0.547099	-0.514127	-0.510247
0.0732736	0.0173504	-0.148224	-0.448832	-0.511909
-0.0023062	0.219323	0.402364	-0.0561367	-0.513256
-0.788321	-0.930436	-1.66021	-1.2341	-0.51458
-0.279565	-1.03973	1.20297	0.0764931	-0.517106
-0.220961	-0.61796	0.489665	1.21444	-0.521586
-0.648813	0.113289	-0.233352	-0.495946	-0.522964
-2.00105	-1.77137	-0.926888	0.703921	-0.528049
-0.283261	0.497498	0.326051	-0.0823249	-0.531363
0.441323	-0.0853452	0.332234	-0.567893	-0.540726
-0.10122	-0.716156	-0.123022	-0.763202	-0.542004
-0.217352	-0.131374	-0.316337	-0.455677	-0.543138
0.286617	0.511578	-0.148063	-0.455148	-0.545609
-0.192046	-0.141522	-0.164052	-0.188794	-0.548609
-1.70579	-1.83847	-1.43365	-1.10499	-0.549015
-0.282328	-0.300034	-0.660185	-0.803226	-0.551174
0.472514	0.314839	0.689651	0.572943	-0.552172
0.128813	0.186542	0.185921	-0.364432	-0.557653
0.0584574	-1.2535	-0.0608397	-0.431617	-0.562529
-0.62676	-0.7103	0.582453	0.454516	-0.562697
-0.926001	2.77349	3.516	1.44184	-0.564404
0.234809	-0.0942371	-0.804459	-0.400537	-0.565032
-0.0334188	0.389882	-0.774848	-0.441525	-0.576541
-0.921763	-0.359666	-0.632877	-1.00807	-0.579556
0.34185	0.727785	0.32406	0.0539627	-0.580897
-0.0087781	1.09963	0.0371514	-2.1462	-0.583051
-0.0885048	-0.531485	0.838528	-0.0203973	-0.583607
0.0180086	0.656412	0.681541	0.486151	-0.587207
-0.0710193	-0.526028	-0.223144	-0.658372	-0.594738
-0.0730304	-0.300199	-1.06585	-0.598233	-0.597862
-0.902665	-0.588803	-0.578895	-0.889705	-0.60101
0.251852	-0.181545	0.233383	-0.218409	-0.602586
-0.076036	-0.400228	-0.449377	-0.760436	-0.605091
-0.228285	-0.470553	-1.06418	-0.190838	-0.607093
0.172213	-0.708283	0.480206	0.101508	-0.613152
-0.100395	0.270364	0.106466	0.0990295	-0.613485
0.236935	-0.460603	0.592729	0.955979	-0.619736
-0.295031	-0.437529	-0.273249	-0.514066	-0.61985
1.04823	-0.793532	0.9158	-2.88697	-0.620397
-0.739471	-0.532281	-0.13124	-0.160984	-0.626607
-0.318667	-1.63975	-0.353621	-1.30001	-0.629204
-0.505269	-1.60194	-2.10756	-0.0780985	-0.630247
0.138809	-2.92285	-13.896	-2.76495	-0.63065
-0.571775	0.587972	-0.501752	-0.996565	-0.632558
0.694027	0.172651	1.14924	-1.09033	-0.632874
-1.93778	-0.901743	-2.15742	-1.52373	-0.635879
-0.215062	-0.272346	-0.0149378	-0.148695	-0.636208
-1.81025	-1.67157	-1.37649	-1.02561	-0.637901
0.421654	0.0649566	-0.635728	-1.18633	-0.640371
-0.509329	0.0651337	-0.10747	-0.109247	-0.641629
0.0929287	-0.112902	0.435821	1.01719	-0.647507
-0.27147	-0.349803	-0.700246	-0.72995	-0.651848
0.0473957	-0.525132	-0.63336	-0.306521	-0.664424
-0.107581	0.727669	-0.259189	-0.815798	-0.6654
-0.233297	-0.218601	-1.03997	-1.20722	-0.67026
0.294232	0.161925	-0.124126	-0.465843	-0.670485
-0.155392	-0.484159	-0.2253	-0.507723	-0.674708
-0.2319	-0.182089	-0.646638	-0.979961	-0.674802
-0.119976	-0.375848	-0.106921	-0.311212	-0.675544
-0.105073	-0.398539	-0.652055	-0.915033	-0.675728
0.0121439	-0.0417866	0.283936	-0.193778	-0.682095
-0.20855	-0.367383	-0.33318	-0.308647	-0.688171
-0.500366	-0.0415706	0.0151126	-0.626761	-0.688697
0.280851	0.234517	-0.764911	-1.18787	-0.692392
-0.315732	-0.136432	0.119029	0.120402	-0.693428
-0.19157	-0.450833	-1.0125	-1.31819	-0.695238
-0.0944124	-12.8704	-12.9148	-12.296	-0.698542
-0.112293	-0.077726	-0.0152205	-0.371904	-0.699686
-0.294102	-0.0478844	-0.165041	0.0929792	-0.706397
-0.0619978	0.255035	-0.491327	-0.254971	-0.711842
-0.0469614	-0.440358	-0.0470733	-0.504509	-0.714425
0.34542	-0.134442	0.0751449	-0.291935	-0.719721
-0.0372535	0.197618	-0.473879	-0.318297	-0.730313
-0.0525617	0.339875	-0.507005	-1.07565	-0.740178
-0.39237	-0.396298	-0.121084	-0.457246	-0.740805
0.531879	-0.050909	0.193553	-0.0819687	-0.747237
-0.314317	-0.31624	-0.472366	-0.329104	-0.747365
0.292394	-0.514239	-0.114963	0.22597	-0.750007
-12.0086	0.00549513	2.04898	-11.3485	-0.750645
0.199609	0.34374	-0.270453	-0.74446	-0.751453
-0.549017	-1.32426	-1.76882	-1.98106	-0.767241
-0.283639	0.951118	-1.79312	1.1924	-0.771295
0.126395	0.0570868	0.00574344	-0.303038	-0.774823
0.488058	0.14773	0.999955	0.510037	-0.780403
0.0268883	-0.785044	-0.316485	-1.40782	-0.782677
-0.266023	-0.820199	-0.387365	-0.415118	-0.790528
0.134055	0.0923659	0.022217	-0.195974	-0.793233
0.0903165	0.607362	0.696843	-0.716453	-0.79618
-0.187339	0.313906	0.968669	-0.280875	-0.800638
-0.210856	0.782868	-0.606757	-0.48113	-0.801321
0.0738789	0.223727	0.158367	-0.0786002	-0.801852
0.104308	-0.122478	-0.544615	-0.759497	-0.812628
0.0444478	0.204843	-1.12071	-0.342912	-0.817914
-0.318043	-0.356232	-1.12091	-1.15666	-0.820556
0.0101433	-0.302976	-0.367684	-0.098088	-0.823438
-1.10651	-0.20842	-0.02429	-0.200891	-0.829319
0.22638	0.508455	1.56666	1.06645	-0.831613
0.0680032	-0.321893	0.0658437	-0.628338	-0.834987
-1.10716	-1.73417	-0.981901	-0.807014	-0.840205
-0.280755	-0.664282	-0.474347	-0.369661	-0.840518
0.243425	0.294093	1.16353	-1.44024	-0.841175
-0.473133	-0.734943	0.168425	0.349326	-0.844341
-0.189283	-0.0314713	0.00299194	-0.661089	-0.845162
-0.33058	-0.618438	-0.472799	-0.755797	-0.847867
0.104461	0.576916	-0.0788702	-1.23015	-0.849619
-0.0838465	-0.159426	0.225485	0.0720334	-0.849643
0.203163	-1.41446	-1.6076	-2.16027	-0.850541
2.64202	2.40125	0.113631	0.207349	-0.851151
-0.403111	-3.18889	-2.50161	-2.64281	-0.853682
-0.935561	-0.724258	-1.02305	-0.78803	-0.854033
-0.786878	-0.551818	-0.863396	-1.91629	-0.859807
-1.67241	-0.869831	-0.977733	-1.19293	-0.863452
1.20474	1.03947	0.588144	-0.600128	-0.867933
-0.246578	0.0703258	0.496042	0.0309031	-0.868161
-2.61216	0.762911	-2.14667	-1.21155	-0.871927
0.272569	0.840066	0.678592	-1.16539	-0.875781
-1.96085	-1.3605	-1.57965	-0.472595	-0.878923
0.108829	-1.457	0.262484	-0.597494	-0.880067
-0.432079	-1.0251	-0.324655	-0.257821	-0.885742
-0.115365	-0.259952	0.521983	0.127738	-0.896633
-1.95798	0.856172	-13.1164	-0.581282	-0.900106
-0.915284	-0.610183	-0.669819	-0.712671	-0.900573
-0.727605	-0.525037	-1.00021	-0.899013	-0.908046
-0.964106	-0.563678	-1.19894	-1.39722	-0.908957
-0.57379	0.112164	-1.53489	-0.987086	-0.909406
0.5593	-0.215975	-0.663574	-0.726207	-0.914511
0.541465	0.436099	0.0356254	-0.805643	-0.915772
-0.427172	-0.588174	-2.54154	-2.11651	-0.918772
0.174165	0.123487	-0.341534	-1.29644	-0.92274
-0.307511	-0.240924	0.0719202	-0.0827132	-0.934041
-0.275612	-0.860145	-0.521807	-0.516473	-0.934134
-0.146135	0.489747	-0.412395	-1.42852	-0.939223
-0.155871	0.409165	-0.406268	-1.43056	-0.940334
0.0578556	-0.358652	-0.159401	-0.918923	-0.942394
-0.436398	-0.208235	-0.143423	-0.939972	-0.953808
-0.451806	-0.281585	-0.597281	-0.777871	-0.962003
-0.0363193	0.0745079	-0.549246	-0.513257	-0.976184
-1.26353	0.278295	-2.10398	-1.63388	-0.976312
-0.156047	0.0258677	-0.496044	-1.00014	-0.979809
-0.396992	-0.203347	0.0783746	-0.297589	-0.986368
-12.9226	1.27717	-1.93765	-12.2625	-0.993803
-1.14219	-0.915666	-1.12582	-1.43599	-0.995003
0.259025	-0.206648	-0.830754	-1.34729	-0.996648
0.0853591	0.719089	0.404076	-1.38857	-0.999561
0.353518	-0.236096	-0.146932	-0.127737	-1.01983
-0.219936	0.242738	-0.430575	-1.35841	-1.02067
0.259666	-0.0493325	-0.0978798	-0.249478	-1.02394
0.0436334	-0.381031	-0.306478	-0.25739	-1.0371
-0.387604	-0.331509	-1.29915	-2.01787	-1.03864
0.287632	0.328061	0.321015	-0.399044	-1.04257
-1.65124	-1.15838	-1.86658	-1.52215	-1.05263
-0.00911	1.34113	2.54112	1.33862	-1.05493
0.0989926	-0.0995553	-0.839622	-0.961393	-1.05698
0.582099	-0.837918	-0.985265	-2.48571	-1.05863
-0.339051	-0.0387991	-0.314929	-0.916057	-1.0624
0.112962	-0.621541	0.604099	0.344342	-1.0721
-0.934049	-0.622293	-0.773229	-0.850684	-1.07475
-0.65636	-0.942991	0.140761	-0.104121	-1.08268
-0.528435	-0.0513699	-0.563171	-0.228806	-1.08337
1.27265	-0.930417	-1.13655	-0.894497	-1.09529
-0.72191	-0.993634	-0.820088	-1.13571	-1.09817
-0.891211	-3.18545	-9.34e-05	-0.901273	-1.10499
-0.946564	-1.48353	-1.08487	-0.373582	-1.10578
-0.0265146	-0.249771	-0.315534	0.240661	-1.10692
0.0855074	-0.196864	0.00584757	0.00013105	-1.10984
-0.712602	-0.571117	-0.467265	-0.597955	-1.11516
-0.348952	-0.133967	-1.00501	-1.42191	-1.11871
-0.570348	-1.19327	-1.26713	-1.18782	-1.13918
1.16627	0.963804	1.57447	1.33599	-1.14121
0.540786	0.526494	1.44563	1.00254	-1.1445
-0.468529	-1.25052	-0.30895	-0.645784	-1.14868
-0.5018	-1.05063	-0.336014	-0.687851	-1.15049
-0.0782464	-0.962209	-1.18477	-1.91257	-1.16622
-0.245814	-0.0881664	-0.146017	-0.694623	-1.16791
-0.397137	0.279447	0.534923	0.0337012	-1.16905
1.23179	2.26087	2.34402	1.39124	-1.16976
-1.94519	-2.40683	-2.23108	-0.337844	-1.17857
-14.7696	-2.74752	-3.78472	-14.1096	-1.19041
-1.48304	-1.04766	-1.45167	-0.687758	-1.19107
-1.34537	-0.843964	-2.42881	-2.35492	-1.19331
-0.0332919	0.37048	-0.885661	-0.154441	-1.19889
-0.732337	-0.95417	-1.6109	-1.41873	-1.2008
-1.36455	-0.785757	-2.69511	-0.577115	-1.20921
-0.177391	-0.587139	-0.328524	-0.468104	-1.20998
-1.20907	-0.378591	-2.58038	-0.370068	-1.21348
-0.387417	-0.150565	0.0613217	-0.249822	-1.21805
-0.826966	-1.02659	-1.41153	-1.51732	-1.21979
0.0906239	-0.0403997	1.34765	0.448359	-1.24258
-16.2004	-16.1147	-16.1591	-15.5403	-1.24274
-0.744795	0.505388	-0.240173	-0.368856	-1.24298
-0.847696	-0.571742	-0.0851888	-0.64005	-1.24829
-0.0926882	-0.10081	0.989906	0.122607	-1.25094
0.393395	1.61237	1.89743	-1.7353	-1.25101
-0.482338	-0.466726	-0.617054	-0.58353	-1.2577
0.0186143	-0.312458	-0.230954	-0.184177	-1.25899
0.103174	-0.448966	-0.100355	-0.146317	-1.25969
0.109019	-0.000977	-0.211513	-0.904549	-1.26218
-0.111683	-0.148721	-0.503774	-0.94467	-1.28798
-0.643084	-1.20392	-0.842136	-0.805676	-1.29287
0.044109	-0.813495	-0.667937	-1.30526	-1.29418
-0.192042	-0.305891	-0.732961	-1.03758	-1.29436
-0.516283	-0.948651	-0.969937	-0.737625	-1.29924
-0.46129	0.26665	-0.251406	0.277595	-1.30155
-0.668397	-0.78506	-0.418823	-0.130049	-1.3126
-0.0686038	-0.815805	0.169013	-1.01923	-1.31898
-0.72718	-1.69197	-2.85889	-1.57879	-1.31942
-0.0268723	-0.541076	-0.418748	-0.785012	-1.32155
0.030413	0.49944	-0.0752732	-1.02854	-1.32247
-0.500243	-0.933135	-1.26105	-0.799689	-1.3235
0.757144	0.556588	-0.0184854	-0.634105	-1.32709
0.632348	0.37468	-0.0327768	-1.11321	-1.32894
-0.167822	-0.46724	-0.738831	-1.10502	-1.33299
0.0853495	-0.0866491	-0.293903	-0.370085	-1.34079
-0.180548	-0.485481	-0.168194	-0.616592	-1.34408
-0.244922	-0.315257	-0.326519	-0.574983	-1.34885
-0.227273	-0.591905	-0.907782	-1.4066	-1.34991
0.0697574	-0.0902406	0.553166	0.405318	-1.35685
-2.1988	-0.671053	-1.44796	-1.01076	-1.35795
-0.983167	-1.28449	-1.31145	-1.16119	-1.36039
0.241465	0.601035	-0.082621	-0.670841	-1.37077
-1.21858	-0.938553	-1.23916	-1.28642	-1.37992
-0.671196	-1.10606	-0.86052	-0.355001	-1.38664
-2.03418	-1.4668	-2.41	-2.18567	-1.39136
-0.899977	-2.681	-17.2531	-16.6343	-1.40009
-0.567977	0.474006	-0.668299	-0.343255	-1.41082
-1.05708	-0.513441	-0.277425	-1.79187	-1.41979
0.726425	0.0656531	-0.857386	-1.45723	-1.42809
0.181702	-0.971887	-2.18766	-3.34812	-1.43414
-0.0426402	0.166031	-0.458251	-0.922413	-1.44062
0.351008	-0.0507468	0.150825	-0.718572	-1.45419
-0.152142	0.395588	-0.216452	-1.12247	-1.45761
0.0666996	0.227733	-0.654174	-0.905698	-1.46224
-0.424079	-0.886703	-1.16992	-1.39694	-1.46477
-0.395932	-0.54936	-0.248465	-0.242157	-1.46502
-0.0966285	-0.548521	-0.234293	-0.827647	-1.46716
-0.189467	-1.10014	-0.739647	-0.801305	-1.47792
-0.471604	-0.51666	-1.01455	-0.909477	-1.48956
-1.02339	-0.987923	-2.769	-3.56205	-1.49321
-2.80731	-1.1691	-2.11659	-2.55514	-1.50482
-0.629738	-0.169938	-0.849985	-0.900764	-1.51395
-0.956403	-0.54717	-0.768413	-1.16022	-1.51942
-0.718657	-0.306202	-0.322499	-1.05689	-1.53036
-0.399547	-0.777579	-0.850968	-0.791954	-1.54458
-1.52856	-0.746272	-2.29921	-2.08606	-1.54706
-1.30783	-0.313711	-0.560078	-0.579343	-1.54745
-1.38529	-0.302112	-3.71087	-3.71593	-1.55774
-0.211685	-0.210776	-0.0601384	-0.18252	-1.56296
-0.0077128	-1.27632	-1.13035	-0.503021	-1.57262
-0.47039	0.00411978	-0.663159	-1.07325	-1.58833
-1.25968	-0.0782768	-2.30416	-2.734	-1.59257
0.23237	0.380018	-0.31753	-0.93733	-1.61621
0.42536	0.547665	-1.29273	-5.71671	-1.61706
-0.912327	-2.49758	0.0409365	-0.257743	-1.62595
-3.04029	-4.5214	-17.8223	-17.2035	-1.62902
0.452417	-0.444022	-0.16479	-0.764706	-1.63011
0.837511	-0.39249	0.191871	0.107993	-1.64322
-0.620551	-1.52952	-0.924614	0.289918	-1.64327
-1.28766	-1.81543	-1.10348	-0.911884	-1.65155
-0.325094	-0.637536	-0.40817	-1.34655	-1.6573
-4.64108	-1.09379	-16.0763	-2.11372	-1.66206
-0.732028	-1.00103	-1.43463	-1.74303	-1.68223
-0.499554	-0.926886	-0.789627	-2.07048	-1.71466
-0.172196	-0.237419	-0.816435	-0.608521	-1.73272
0.10221	-0.116502	-1.02661	-0.451816	-1.75066
-0.0211172	-0.107791	0.201256	-0.733525	-1.75165
2.58072	2.6319	0.807909	-1.12881	-1.75881
0.862052	0.322288	0.843597	-0.584207	-1.76121
-2.46649	-2.68421	-1.71813	-1.42259	-1.77424
-0.639679	-0.881775	-1.46987	-1.41373	-1.78744
-0.645066	-0.320376	-0.160996	-0.71632	-1.79574
-0.192149	-0.10921	-1.12407	-0.840483	-1.80504
0.229587	0.178848	0.948771	0.606029	-1.81677
0.174401	-0.282877	-0.260931	-0.633764	-1.82299
-0.176595	-0.455959	-0.939083	-1.69685	-1.82648
-1.24743	-0.505743	-0.959681	-1.92915	-1.85884
0.830431	0.914039	0.848522	-0.632166	-1.86141
-0.246911	-0.396147	-1.09964	-1.56481	-1.86474
-2.82288	-0.436265	-2.28517	-1.86555	-1.87335
-0.987852	-0.970956	-2.62837	-1.98766	-1.87388
-0.0295209	-0.473306	0.291028	-0.737886	-1.87741
-0.02198	-0.0152316	0.31599	-0.894692	-1.88043
-1.25878	-1.44557	-0.286717	-0.773289	-1.89919
-0.691532	1.16428	-1.55194	0.00561156	-1.89974
-1.48111	-0.171967	-2.44797	-1.75081	-1.90264
-1.5548	-0.552312	-1.15722	-1.92965	-1.90411
0.532887	-13.7487	0.40275	1.16942	-1.90562
-0.561272	-4.03418	2.66584	1.30769	-1.91353
-0.40378	0.0914556	-0.257264	-1.26694	-1.91447
-0.713614	0.323305	0.314577	-0.917531	-1.91969
-0.331885	-0.581756	-0.295933	-1.11863	-1.91971
-0.677173	-1.80954	-3.69157	-1.24034	-1.92675
-0.692027	-1.2143	-0.296727	0.143679	-1.92957
-0.738396	-0.939715	-1.58504	-1.68169	-1.94671
-0.375635	-1.01701	-1.50853	-1.63227	-1.95802
-0.262667	-0.184032	-0.251933	-0.920981	-1.96188
-0.244931	-0.467477	-0.0028156	-0.520274	-1.97858
0.22599	-0.405949	-0.636539	-1.09793	-1.97938
-2.33995	-15.2066	-0.0254795	-1.28843	-1.98561
0.591282	0.553732	-0.0801212	-0.836459	-1.98915
-1.12321	-0.629515	-3.25177	-3.17706	-1.99665
-0.855839	-1.05079	-2.24729	-1.68205	-2.00664
-2.40247	-1.34098	-2.88201	-0.256305	-2.0324
-0.655355	-0.18034	-1.48481	-3.8988	-2.03954
0.412844	2.39678	1.18897	-0.873371	-2.04802
1.22419	0.961301	-0.0285786	-1.77138	-2.04959
2.1181	1.20823	0.474978	-3.3922	-2.0563
0.254894	-0.569772	0.760976	-0.416079	-2.07522
-0.951337	-0.746762	-2.09494	-1.48908	-2.07763
-0.609971	-0.741823	-0.206583	-0.751232	-2.08506
-0.71029	0.232023	-4.48785	-3.12888	-2.0902
0.754378	-2.64311	0.68721	1.98255	-2.10774
-0.294463	-0.824995	-0.34298	0.01162	-2.10934
0.808503	-0.698355	-1.38797	-2.41217	-2.1349
-0.437007	-0.186966	-0.594419	-1.06614	-2.14948
-0.0697839	-0.483319	-0.360779	-0.94402	-2.15645
-0.24435	0.414965	-5.65168	-3.24044	-2.16704
-0.0349822	-0.0914929	-0.0069027	-0.501802	-2.17063
-16.4853	-2.66408	-2.09533	-0.487725	-2.1787
-0.460832	-0.876747	-1.18584	-1.54961	-2.19802
-0.149551	-2.98882	-2.00442	-1.79121	-2.21243
-0.455752	-0.434362	-0.510107	-1.00479	-2.24291
-0.973057	-1.33712	-3.05081	-2.5595	-2.24307
-0.1076	-0.353557	-1.17282	-1.58943	-2.25565
-1.925	-1.88882	-2.57151	-1.98657	-2.26156
-0.89402	-0.89862	-1.54941	-1.53675	-2.28394
-0.52625	-0.457654	-1.77517	-3.24	-2.29692
0.0213539	-0.259611	-0.635776	-0.952418	-2.30027
-0.0400458	0.0514017	-0.735993	-1.13756	-2.30477
-0.903219	-0.459501	-1.82989	-2.1462	-2.33638
0.850033	-15.8312	-0.891553	-2.36955	-2.33762
0.148006	-1.50616	0.513019	-0.69805	-2.33859
0.694135	3.43308	2.14148	-1.06869	-2.3463
-2.28203	-0.409688	-3.97251	-3.19744	-2.36961
-0.274902	-0.666031	-1.43139	-1.99546	-2.3707
0.457176	-0.401437	-1.11876	-1.17784	-2.38358
-2.33344	-0.258611	1.0601	-0.353188	-2.39074
1.61747	1.48855	-2.35114	-3.74808	-2.41006
-1.41889	-2.20043	-19.1522	-18.5334	-2.41241
0.145027	0.245667	-0.408261	-1.40525	-2.42856
0.0107446	-0.776201	-3.05265	-15.7175	-2.44924
-0.990784	-1.64848	-6.32358	-5.44377	-2.4788
-1.11091	-0.0418954	-1.59594	-1.45796	-2.48019
-0.269563	0.639342	-0.161239	-0.812133	-2.49519
-0.076018	-0.578743	-3.11754	-1.90545	-2.52787
1.49658	1.61453	1.28189	-14.1369	-2.53944
-0.110972	0.240585	-0.0908617	-3.99053	-2.55435
-4.23586	-4.57324	-5.61842	-3.84664	-2.55977
1.46448	4.01317	-2.38647	1.80397	-2.60157
-0.0078442	-0.22327	-0.709095	-1.99096	-2.61501
-0.7329	-0.0468473	-3.02225	-3.06445	-2.7372
-1.60989	-1.5829	-2.79419	-3.37976	-2.74455
-1.06523	0.811473	1.20709	0.0798605	-2.75718
-1.25992	-3.80626	-3.77589	-4.86576	-2.80534
-1.29867	-2.02469	-4.46547	-4.82361	-2.80562
-0.761268	-0.660539	-0.259001	-2.23006	-2.80663
-0.188222	-0.690616	-1.255	-2.03159	-2.84131
0.0436245	-0.741739	-0.665671	-1.06397	-2.8591
-1.34569	-1.57927	-2.23233	-2.86474	-2.87957
-0.105958	-0.857906	-0.232102	-1.08678	-2.88718
1.5102	-0.42063	-15.4966	-1.20569	-2.90618
0.0273722	-0.432987	-0.497676	-1.60518	-2.9521
-3.47794	-3.39226	-3.43665	6.69543	-2.98077
-0.216501	-0.299023	-0.67604	-1.1162	-2.9861
-0.77638	-0.333566	-2.18432	-1.92023	-3.04803
-0.25186	-17.3286	-2.00635	-3.96983	-3.05449
-0.0724628	0.0417215	-0.65198	-2.20796	-3.07524
2.1112	1.50181	1.77308	0.635064	-3.09678
-2.31923	-1.17995	-2.67819	-2.32662	-3.10047
-2.03615	-2.23859	-6.68346	-4.40537	-3.12391
0.295961	0.369561	-0.469051	-1.75887	-3.12858
-0.279798	-0.608534	-1.72343	-2.50741	-3.1326
0.193846	0.230639	-0.913589	-1.80707	-3.14006
-0.882543	0.04886	-1.84977	-3.23162	-3.17281
-2.08069	-1.8602	-1.52169	-2.20316	-3.19469
2.16984	0.950181	-3.75626	-4.47448	-3.23434
-0.176431	-0.636551	-1.04003	-0.90669	-3.23577
1.67656	1.0148	0.741913	-1.26395	-3.24641
-0.60819	-1.36444	-1.42764	-1.99996	-3.25255
-0.0325334	-0.500026	-0.600052	-1.35127	-3.27549
-3.29262	-17.0493	0.64454	-1.64527	-3.29275
-0.376437	-0.514351	-0.733984	0.675451	-3.36288
-0.759334	-0.430306	0.297481	-1.06594	-3.37332
-0.614416	-0.2895	-0.607671	-1.86453	-3.37695
-0.11043	-0.234386	-0.114794	-1.41983	-3.38274
-1.13859	-14.574	-14.6184	-13.9996	-3.40174
0.330285	0.249592	-1.72421	-2.51776	-3.41622
0.256435	0.331663	-0.366734	-1.72707	-3.44517
0.861888	2.57215	1.85296	-4.04979	-3.45101
-0.484125	-0.705278	-1.0297	-1.35986	-3.45901
-0.208168	-1.35417	-5.91407	-3.47044	-3.46457
-1.34408	-1.18809	-1.5803	-2.35568	-3.48469
1.39991	1.65344	2.5978	0.43015	-3.49439
0.224218	0.517294	-1.78409	-15.6932	-3.51091
0.34556	0.345894	-1.11819	-0.777235	-3.51188
-0.422478	-0.411781	-0.495918	-1.59516	-3.53036
0.0466065	-1.52381	-2.26484	-0.627954	-3.53538
-0.472132	0.787019	-0.707994	-2.68086	-3.62696
-0.609266	-0.505496	-3.16717	-2.86844	-3.63046
-0.609543	-0.488257	-0.279211	-1.77912	-3.64171
-0.0082436	-0.45986	-0.847376	-0.077217	-3.6491
0.0635023	-0.419443	-0.133998	-1.19792	-3.70632
-0.44052	-0.0904964	-0.534595	-2.31546	-3.82595
0.665529	-0.324135	-0.940195	-1.14258	-3.84862
-2.04611	-0.664161	-4.70936	-16.0338	-3.85153
-0.706235	0.231245	-0.864531	-2.25549	-3.89091
0.00761246	-0.921151	-1.54343	-3.28138	-3.8942
0.492232	0.478195	-0.114128	-1.7833	-3.9004
-1.02408	-0.965962	-1.32079	-2.66423	-3.97851
1.62862	0.927408	-0.457414	-1.46452	-3.98868
-0.579467	-0.483705	-0.450373	-2.07868	-3.9967
-3.85363	-5.43522	-1.95573	-16.4389	-3.99785
-1.08915	0.141967	0.0141595	-1.85262	-4.0103
-1.07488	-1.47871	-1.27024	-2.49143	-4.09131
0.594514	1.12389	-0.587332	-0.701288	-4.09745
-0.329499	-0.0869851	-0.831763	-2.51454	-4.1256
-0.0296606	-0.223079	-0.575544	-1.97017	-4.13005
-1.58274	-1.19019	-2.83217	-2.16325	-4.16452
0.100903	-1.17408	-4.56327	-1.71684	-4.16656
-0.408159	-0.669609	-1.07011	-2.34534	-4.25287
-2.34517	-2.40488	-7.50025	-7.11745	-4.26488
-0.334514	-0.770159	-1.37254	-3.05271	-4.2666
-4.14412	-0.838042	-0.789512	-0.723903	-4.30946
-0.249913	-0.408263	-1.41207	-2.99221	-4.32272
0.0282827	0.159984	-0.3718	-1.68766	-4.35053
-4.26434	-4.18745	-4.63199	-16.5413	-4.35899
-1.2161	-0.597307	-2.50855	-3.38663	-4.35959
0.0325481	-0.0091834	-0.83252	-2.25555	-4.36116
-1.08258	-1.94406	-4.54775	-3.48333	-4.38472
0.121385	-0.497518	-3.04171	-2.38566	-4.4413
-1.71109	0.480832	1.2443	-4.38459	-4.4447
0.462008	2.43094	0.682336	-0.234219	-4.48046
-1.48812	-1.57248	-3.6198	-3.15777	-4.49421
0.346838	0.427086	0.787291	-0.673512	-4.51019
-0.377316	-0.171361	-0.495441	-1.69395	-4.56022
-0.151591	0.137148	-0.297682	-1.58883	-4.59112
1.04233	0.69368	0.19608	-2.1233	-4.61309
-0.298693	0.191823	0.794701	0.792899	-4.6664
-0.473784	-0.75484	-4.71254	-6.05302	-4.71983
-4.35717	-2.18269	-3.0665	-17.3906	-4.79338
-0.0822209	0.852403	0.540285	-1.50764	-4.79392
-2.76762	-0.804906	-4.50885	-4.0681	-4.81272
0.228464	-1.08117	-2.46305	-3.94739	-4.83699
-1.36907	-2.05805	-0.843513	-3.53517	-4.84726
-0.284045	-0.454322	-0.0449926	-1.56887	-4.9272
-0.209564	-0.264596	-0.969056	-1.02616	-5.02985
-0.653512	-0.777899	-0.642517	-0.687116	-5.03839
-0.362005	-0.988197	-3.99776	-17.6439	-5.0466
-0.565505	-0.608421	-1.77451	-3.43452	-5.07212
-0.71217	0.10793	-1.44766	-2.47313	-5.13387
-1.1415	-1.00605	-5.18439	-2.48927	-5.17234
0.280394	-0.261201	-1.24981	-2.12076	-5.22315
-0.273679	-0.808282	-1.56126	-1.61806	-5.36517
-1.03246	-1.05187	-3.14083	-4.45063	-5.4161
-0.271507	-0.458576	-0.790872	-1.81207	-5.46799
-1.43227	-1.66008	-2.54438	-3.45979	-5.4937
-1.56082	-1.58488	-8.00918	-5.60113	-5.60814
-0.667332	-0.284756	0.971627	-1.97038	-5.60949
1.5101	1.1467	-1.62868	-0.418086	-5.62755
-1.58906	-1.70071	-2.60718	-2.95125	-5.74793
-1.36081	-0.794514	-2.94479	-4.63412	-6.00421
-2.15252	-2.47424	-3.45403	-5.48011	-6.12085
-1.64048	-1.52244	-5.69872	-8.19304	-6.33641
-1.80038	-1.6773	-8.17183	-11.2549	-6.52436
-0.76976	-1.98298	-0.0912879	-2.68167	-6.95545
-1.33544	-1.48707	-3.419	-6.21341	-7.02784
-2.99974	-1.73108	-2.57524	-17.6288	-7.03089
-1.78731	-0.690263	-1.85368	-3.76556	-7.14909
-0.289818	-0.70391	-0.948472	-1.80574	-7.27389
-1.17103	-0.66384	-2.76254	-6.15848	-7.68094
-2.61724	-1.61378	-21.7932	-21.1744	-8.25524
-0.0558754	-0.370215	-3.46188	-19.8571	-8.58847
1.2107	-9.90331	0.995928	-9.3289	-9.49182
5.42838	-10.0494	-10.0938	-9.47503	-9.63795
-0.360004	-0.285678	-5.19884	-9.13054	-10.2778
2.07285	-10.9026	1.81685	-10.3282	-10.4911
-10.9883	-10.9026	1.49269	-10.3282	-10.4911
-0.725477	-1.35915	-4.26628	-21.1267	-10.5288
2.44509	1.5839	-10.9897	1.97297	-10.5339
-11.031	-10.9454	-10.9897	-10.3709	-10.5339
4.9161	-11.3921	0.847325	-10.8177	-10.9806
-0.125453	-0.117702	-4.25321	-9.30591	-11.0465
3.16078	3.87198	4.07486	-10.9557	-11.1186
3.02038	3.44604	-0.8319	3.11025	-11.3196
-12.0307	-1.01621	-11.9894	-11.3706	-11.5335
2.22085	2.6529	-12.0213	0.0602491	-11.5654
0.136801	-1.0481	-0.581349	-0.890192	-11.5654
-0.979522	-12.3703	-12.4147	-11.7959	-11.9589
1.47005	-0.522351	-12.4952	-11.8764	-12.0393
-12.5728	-12.4871	-12.5315	-11.9127	-12.0756
-0.526932	2.81876	-12.562	-11.9432	-12.1062
-0.686708	1.4331	0.314245	3.43021	-12.2659
-13.0827	-12.997	-13.0414	-12.4226	-12.5855
-13.2624	-0.248474	-13.2211	-12.6023	-12.7652
0.932786	-13.4042	0.30467	-12.8298	-12.9927
-13.5934	-13.5077	-13.5521	-12.9333	-13.0962
0.304245	0.201775	-13.5941	-12.9753	-13.1382
-13.6823	-13.5966	-13.641	-13.0222	-13.1851
-13.853	0.482694	-13.8118	-13.193	-13.3559
1.1242	-13.8511	2.65876	-13.2767	-13.4396
-13.9877	-13.902	-2.66227	-13.3276	-13.4905
-14.0623	-13.9766	2.10306	2.46183	-13.5652
0.828672	0.00594994	1.397	-1.30263	-13.6806
1.81198	-1.5973	-14.1709	-1.08966	-13.7151
-14.3208	-3.30629	-14.2795	-13.6607	-13.8236
-14.4045	-14.3188	-14.3632	-13.7444	-13.9073
-14.4926	-14.4069	-14.4513	-1.73589	-13.9954
-1.71489	-14.4135	-14.4578	-13.839	-14.002
1.80316	-3.49542	-14.4686	1.15361	-14.0127
3.00891	0.578786	1.53564	-2.41562	-14.0413
-3.34357	-14.4576	-14.502	-13.8832	-14.0461
-3.48355	-14.4746	-1.23531	-13.9002	-14.0631
-0.0159055	-0.093375	-0.250465	-1.40371	-14.0782
-14.5764	-1.54649	-14.5351	-13.9163	-14.0792
-14.5827	-1.56873	0.547024	-13.9226	-14.0855
3.23103	1.30864	-14.5718	-13.953	-14.1159
-14.6758	2.07495	-14.6345	-14.0157	-14.1786
0.660747	1.53415	2.90894	-14.0246	-14.1875
-14.7452	-14.6596	-0.319484	2.65939	-14.2481
-14.8249	-14.7393	-14.7837	-14.1649	-14.3278
-14.832	-1.80611	-14.7907	-14.172	-14.3349
-14.9218	-3.89131	-14.8805	-14.2617	-14.4246
0.772203	-14.9401	-14.9845	-14.3657	-14.5286
-3.95124	-14.9423	-1.7217	0.248542	-14.5308
-0.992517	-15.1951	-15.2395	-14.6207	-14.7836
1.57158	-1.55869	2.36133	-14.7198	-14.8827
-15.4216	-1.40773	-15.3803	-14.7615	-14.9244
-0.847148	-0.0996141	-15.4644	-14.8456	-15.0085
-15.5706	-15.4849	-15.5293	-14.9105	-15.0734
-15.6389	-15.5533	-15.5977	-4.5156	-15.1418
-15.7955	-3.76543	0.555414	0.441748	-15.2983
-1.34695	-15.9096	-15.954	-15.3352	-15.4981
1.40116	0.0288739	-2.30178	-1.3496	-15.507
-3.7548	-1.29997	-16.081	-1.54043	-15.6251
-0.981701	1.28485	-2.54559	-15.5324	-15.6953
0.255609	-16.1145	-2.40856	-2.19633	-15.703
-5.19847	1.34085	-16.2339	-15.6151	-15.778
-0.38431	-16.3214	-1.83791	-0.473066	-15.9099
-1.11948	-0.831749	-0.793314	-3.69665	-15.94
1.06233	-1.87553	-1.1292	-15.7839	-15.9468
0.384794	-3.22619	-16.5303	-15.9115	-16.0745
-2.16866	-4.61463	-16.6034	-15.9846	-16.1475
-3.44963	-2.82766	-4.07947	-15.9888	-16.1517
-16.657	-1.6718	-3.67267	-3.94941	-16.1599
-16.7527	-16.667	-16.7114	-16.0926	-16.2555
-1.65192	-0.499055	-2.82881	-16.1787	-16.3417
-0.0302046	0.845508	-1.77389	-16.3456	-16.5085
0.567247	0.883419	-1.13724	-2.77307	-16.5683
-3.85036	0.906681	-3.68381	-16.476	-16.6389
-17.2043	-3.06116	-17.1631	-16.5443	-16.7072
-1.37298	0.0623775	-17.232	-16.6132	-16.7761
-1.64018	-3.58298	-17.3629	-16.7441	-16.907
-17.4099	-0.537197	-17.3686	-16.7498	-16.9127
-0.225701	-1.69648	-17.5385	-16.9197	-17.0826
-1.55217	-2.07437	-5.64107	-3.04377	-17.1284
-0.223847	-1.3525	-2.54222	-3.04136	-17.2646
-1.59592	-3.4901	-17.9308	-17.312	-17.4749
-2.30721	-2.47775	-4.53308	-17.4423	-17.6052
-4.05799	-2.09735	-4.28459	-5.19046	-17.6973
-2.01835	1.0853	-4.08441	-17.5566	-17.7195
-2.97728	-0.0385452	-18.2226	-17.6038	-17.7667
-0.769117	-4.7573	-2.23956	-2.4724	-17.867
0.242783	-2.52197	-4.40975	-4.46556	-17.8982
-3.15282	-2.50859	-18.3981	-17.7793	-17.9422
1.18236	-0.0010157	-5.09693	-2.9711	-18.1199
-0.0676671	-2.52877	-18.6836	-18.0648	-18.2278
2.67258	-0.133147	-3.55125	-4.27385	-18.3655
-0.49641	0.665437	-0.511749	-0.985793	-18.7759
-1.33424	-0.510335	-4.6534	-18.7776	-18.9405
-2.95717	-3.63526	-7.98332	-18.7963	-18.9592
-0.480742	-2.17235	-5.40419	-7.07108	-18.9622
-0.786674	-1.76727	-4.82594	-18.875	-19.038
-1.7173	-1.33948	-8.74285	-19.564	-19.7269
-1.14504	-0.493485	-4.38035	-5.7809	-19.7772
-1.78198	-2.08243	-6.97627	-6.03079	-21.0483

## Sheet: Figure 1c
	Increased	Decreased
0.5D	102	72
1D	138	91
2D	235	218
4D	304	292
7D	432	339
All time	477	423

## Sheet: Figure 1f
	Regulator	Target
0.5D	2	48
1D	18	157
4D	48	403

## Sheet: Figure 1g
	Activation	Repression
0.5D	40	8
1D	741	185
4D	3291	1211

## Sheet: Figure 2f
MAP2- vs undorted
1	2	3	4+
524	106	17	1
MAP2- vs MAP2+
1	2	3	4+
524	116	15	1

## Sheet: Figure 4c
NTC	DLX5	RAI14	BHLHA15	SCRT2	SNAI2	ZNF639	ISL2	INSM1	EBF1	E2F1	TSC22D3	ZNF311	VAX2	POU3F2	FOXN2	ZBTB18	tdTomato
1.0531	1.538	2.138	0.85	1.233	1.133	1.481	1.875	1.5	1.9	1.833	1.5	1.433	2.533	2.025	2.525	4.786	16.896
0.897532	0.6173	0.4123	0.9667	1.3	1.5	0.7626	1.633	2.2	2	2	2.764	2.324	2.4	1.833	3.525	9.647	17.772
1.19671	0.4313	0.5837			1.3	2.379	1.9		1.667	2.233	2.444	3.038	2.2	3.7	1.625	7.451
0.852655		0.4297

## Sheet: Figure 5e
ISL2				EBF1				SKI				RAI14				TSC22D3				INSM1
1.2483	0.161425	0.0859407		0.859884	0.453263	0.489693		0.758467	0.588974	0.290226		1.22986	0.757103	0.685424		1.19521	0.825984	0.828054		1.0022	0.769399	0.641315
0.947562	0.130392	0.106027		0.863383	0.352167	0.478769		1.0261	0.79498	0.412709		1.04322	0.552598	0.590176		1.08876	0.512899	0.757065		1.08244	0.632956	0.630525
0.809205	0.126744	0.177375		1.13956	0.759185	0.657264		1.02022	0.492133	0.564681		0.754143	0.614284	0.466407		0.858021	0.341917	0.694119		0.947641	0.623739	0.522014
0.994934	0.195792	0.0320839		1.13718	0.319245	0.513053		1.19522	0.395822	0.495308		0.972778	0.37982	0.454635		0.858008	0.441829	0.446327		0.967716	0.90139	0.612527

## Sheet: Figure 5h
WT	ZBTB18-/--1	ZBTB18-/--2
167	49.253	25.135
110	19.668	67.28
122	42.698	30.472
132	28.173	41.21
106	42.032	60.943
95	38.801	86.5
94	25.634	72.422
57	24.216	75.765
105	20.511	66.782
126	77.337	51.053
75	80.633	66.982
94	30.778	42.864
104	35.546	24.771
73	25.442	54.473
49	33.204	19.385
57	54.069	140.281
70	27.669	19.711
84	44.397	53.324
96	22.957	43.402
126	36.145	81.308
77	47.272	35.393
126	56.283	44.498
152	59.771	36.084
127	46.693	31.911
113	32.737	27.101
103	44.933	53.971
100	44.933	33.529
57	45.223	20.904
60	32.283	28.692
126	33.42	42.068
77	31.621	30.324
126	38.297	29.073
152	26.077	43.447
127	60.575	28.606
113	52.305	38.461
103	43.03	57.081
100	47.038	26.878
130	86.764	42.557
89	49.077	56.56
51	39.655	68.155
92	39.52	84.308
174	39.135	29.378
121	29.342	76.394
156	94.009	48.716
154	85.245	54.211
75	76.027	48.315
91	34.468	55.355
43	79.161	55.296
94	47.348	57.079
65	134.032	57.079
68	54.087	45.757
69	67.207	54.676
103	39.422	69.226
158	37.93	69.787
99	26.802	50.619
136	75.53	80.912
153	19.779	107.576
118	42.181	52.596
181	40.55	78.908
107	33.486	92.236
98	35.572	72.727
84	30.872	71.505
63	75.599	35.662
69	58.289	68.926
57	61.605	74.53
69	37.062	56.177
98	46.103	59.21
48	97.562	59.262
88	84.366	58.298
69	99.483	94.444
61	76.039	80.132
28	99.938	56.67
52	71.294	47.195
213	117.132	48.043
153	49.476	30.863
140	72.782	45.366
118	127.809	28.588
90	81.321	55.797
94	54.488	22.692
77	90.039	48.818
89	58.459	25.813
71	101.737	40.199
79	75.86	32.01
65	83.006	54.855
55	41.182	83.442
149	66.607	49.278
90	66.952	61.619
47	120.134	77.243
66	61.019	31.465
81	87.64	55.3
58	44.278	28.235
104	67.584	44.786
191	63.644	34.138
64	80.99	53.819
53	74.262	43.119
72	86.96	43.435
65	55.418	58.667

## Sheet: Figure 5i
WT	ZBTB18-/--1	ZBTB18-/--2
167	49.253	25.135
110	19.668	67.28
122	42.698	30.472
132	28.173	41.21
106	42.032	60.943
95	38.801	86.5
94	25.634	72.422
57	24.216	75.765
105	20.511	66.782
126	77.337	51.053
75	80.633	66.982
94	30.778	42.864
104	35.546	24.771
73	25.442	54.473
49	33.204	19.385
57	54.069	140.281
70	27.669	19.711
84	44.397	53.324
96	22.957	43.402
126	36.145	81.308
77	47.272	35.393
126	56.283	44.498
152	59.771	36.084
127	46.693	31.911
113	32.737	27.101
103	44.933	53.971
100	44.933	33.529
57	45.223	20.904
60	32.283	28.692
126	33.42	42.068
77	31.621	30.324
126	38.297	29.073
152	26.077	43.447
127	60.575	28.606
113	52.305	38.461
103	43.03	57.081
100	47.038	26.878
130	86.764	42.557
89	49.077	56.56
51	39.655	68.155
92	39.52	84.308
174	39.135	29.378
121	29.342	76.394
156	94.009	48.716
154	85.245	54.211
75	76.027	48.315
91	34.468	55.355
43	79.161	55.296
94	47.348	57.079
65	134.032	57.079
68	54.087	45.757
69	67.207	54.676
103	39.422	69.226
158	37.93	69.787
99	26.802	50.619
136	75.53	80.912
153	19.779	107.576
118	42.181	52.596
181	40.55	78.908
107	33.486	92.236
98	35.572	72.727
84	30.872	71.505
63	75.599	35.662
69	58.289	68.926
57	61.605	74.53
69	37.062	56.177
98	46.103	59.21
48	97.562	59.262
88	84.366	58.298
69	99.483	94.444
61	76.039	80.132
28	99.938	56.67
52	71.294	47.195
213	117.132	48.043
153	49.476	30.863
140	72.782	45.366
118	127.809	28.588
90	81.321	55.797
94	54.488	22.692
77	90.039	48.818
89	58.459	25.813
71	101.737	40.199
79	75.86	32.01
65	83.006	54.855
55	41.182	83.442
149	66.607	49.278
90	66.952	61.619
47	120.134	77.243
66	61.019	31.465
81	87.64	55.3
58	44.278	28.235
104	67.584	44.786
191	63.644	34.138
64	80.99	53.819
53	74.262	43.119
72	86.96	43.435
65	55.418	58.667
